# Supplementary material for: Genetic dissection of ozone tolerance in rice (Oryza sativa L.) by a genome-wide association study
Source: J Exp Bot. 2014 Nov 4;66(1):293–306. doi: 10.1093/jxb/eru419 (PMC4265164; doi:10.1093/jxb/eru419)
Supplement: Supplementary Data [file supp_eru419_jexbot129585_file002.xlsx]

## Sheet: Table S1
Table S1: All the accessions and phenotypic data used for the mapping.
The average value of three biological replicates and the standard deviation are shown. For mapping, raw value was used for lignin content, square-root transformed value was used for leaf bronzing score, and the ratio (ozone/control) was used for the rest of the traits. Gray cells are extreme values which were removed prior to the mapping. Empty cells from thousand kernel weight, total panicle wei…
NSFTV ID	Accession Name	Country of origin	Subpopulation	Leaf bronzing score ave.	Leaf bronzing score S.D.	Control plant height ave.	Control plant height S.D.	Ozone plant height ave.	Ozone plant height S.D.	Control dry weight ave.	Control dry weight S.D.	Ozone dry weight ave.	Ozone dry weight S.D.	Control tiller number ave.	Control tiller number S.D.	Ozone tiller number ave.	Ozone tiller number S.D.	Control thousand kernel weight ave.	Control thousand kernel weight S.D.	Ozone thousand kernel weight ave.	Ozone thousand kernel weight S.D.	Control total panicle weight ave.	Control total panicle weight S.D.	Ozone total panicle weight ave.	Ozone total panicle weight S.D.	Control single panicle weight ave.	Control single panicle weight S.D.	Ozone single panicle weight ave.	Ozone single panicle weight S.D.	Control SPAD ave.	Control SPAD S.D.	Ozone SPAD ave.	Ozone SPAD S.D.	Control lignin content ave.	Ozone lignin content ave.
3	Ai-Chiao-Hong	China	IND	0.666667	1.1547	197	9.64365	191.667	6.1101	70.6667	16.9824	49.4333	2.35018	11.3333	3.21455	8.33333	0.57735	21.4167	0.930502	18.2	3.22762	31.8333	7.0713	15.9333	3.00389	2.94741	0.307441	2.16071	0.229324	425	10.5357	417	10.1489	1.60972	1.36475
4	ARC 10177	India	AUS	0.333333	0.57735	187	7.2111	184.667	14.4684	42.7667	3.05505	26.0333	7.48421	5.66667	1.52753	4	1	9.15	5.04306	11.85	3.5082	11.2	1.6	8.2	0.556776	0.806349	0.123932	1.215	0.265318	374	27.8747	415.5	17.6777	1.73155	1.8447
5	ARC 10352	India	AROMATIC	3.66667	0.57735	223.667	11.6762	230.333	4.16333	102.467	19.9023	76.7	18.8817	13.6667	2.51661	9.66667	2.08167	19.8	1.86346	19.3	0.47697	26.9	6.46452	21.0333	2.05994	2.06699	0.331867	2.14778	0.39181	405.667	8.5049	377.333	37.072	1.60233	1.55285
6	ARC 7229	India	AUS	4.33333	2.08167	212.333	6.65833	217.333	4.6188	33.7333	3.7581	34.2	8.94371	3.66667	0.57735	4	1	22.4167	0.246644	18.6333	2.69459	14.7	1.21655	14.3	2.77128	3.40667	0.16358	3.92778	0.655762	347	21.6333	382.5	14.8492	1.76879	1.90275
8	Asse Y Pung	Philippines	TRJ	3.33333	1.52753	225	11.2694	205	0	56.3667	20.7389	39.45	12.0915	5	1	5	1.41421	21.6167	2.01887	16.775	1.73241	12.6333	5.58957	6.4	ND	2.30024	0.359166	1.6	ND	373	26.6646	303.667	24.3379	1.8931	2.19201
9	Baber	India	TEJ	2	1.73205	205	2	206.667	1.52753	52.6333	19.1448	32.2667	3.57957	7	2.64575	6.66667	0.57735	23.7833	1.12398	19.1333	1.93993	35.3	8.4113	25.7667	5.40031	4.8125	0.781325	3.68095	0.771473	432.333	10.0167	406.333	20.5508	1.74793	2.07079
10	Baghlani Nangarhar	Afghanistan	TEJ	2	2.82843	146.667	8.96289	147	5.2915	27.1333	11.5725	17.9	4.46766	8.66667	2.08167	6.66667	1.52753	16.8333	2.07385	14.075	5.6215	11.2667	5.95175	2.85	0.494975	1.34674	0.248879	0.516667	0.0235702	445	13.8564	400	22.5389	1.8495	1.87887
12	Basmati	Pakistan	AROMATIC	2	0	226.667	7.57188	209	7.93725	70.7667	33.1732	57.9333	9.17678	12.5	0.707107	10.3333	0.57735	20.9167	0.975107	13.95	ND	53.8333	60.2512	9.05	0.353553	2.60386	1.45266	0.911616	0.0935667	385.333	15.2753	348	30.348	1.51831	1.65951
13	Basmati 1	Pakistan	AUS	2	1.73205	210	7.2111	201.667	2.08167	66.2667	13.5486	64.1333	17.9584	12	4	12	2.64575	20.6333	1.20035	14.1667	4.70035	19.6333	4.4411	13.3667	6.93277	0.987778	0.0620334	0.859933	0.284855	383	7.2111	343.333	24.2143	1.39229	1.50125
14	Basmati 217	India	TRJ	4.66667	1.52753	219	18.735	189.667	12.4231	65.45	33.3047	31.4667	5.78129	12.6667	2.88675	8.33333	1.1547													378	38.3536	321.667	31.5647	1.94617	1.91183
16	Bico Branco	Brazil	AROMATIC	2.33333	1.52753	238	19.975	234.333	3.05505	137.633	26.3439	109.5	28.1661	14.3333	3.21455	13.6667	3.51188													379.333	9.07377	390.333	36.0185	1.4173	1.64043
17	Binulawan	Philippines	IND	0.333333	0.57735	91.3333	5.1316	84	4	17.4	ND	6.8	1.05357	5.66667	2.88675	5	1													372.333	13.4288	348	16.8226	1.66376	1.91035
18	BJ 1	India	AUS	3.33333	1.52753	208	7.07107	204	2.64575	86.15	2.75772	66.2	13.6569	26.6667	10.0167	17.6667	5.50757	22.0833	0.510718	20.9833	2.53097									387	13.5277	360.667	29.3655	1.54958	1.94882
19	Black Gora	India	AUS	2	1.73205	191.167	11.0038	198.667	8.5049	44.8	3.57911	35	10.5698	8.66667	2.08167	7.66667	1.52753	25.35	1.38924	22.2833	3.20169	37	2.00749	24.1	9.96845	2.77875	0.201457	2.32159	0.265416	373.667	50.797	364.333	52.4436	1.63463	1.81741
21	Byakkoku Y 5006 Seln	Australia	IND	2.66667	1.52753	190.667	12.4231	186.333	4.04145	60.0333	26.0492	42.8	17.5673	11	4.3589	8.66667	2.08167	19.9667	3.36316	16.3167	4.59411	14.9667	2.8006	13.7333	10.5006	1.66875	0.00883883	2.50089	1.57458	413	18.5203	370	54.4426	1.5019	1.60796
22	Caawa/Fortuna 6-103-15	Taiwan	TRJ	3	2.64575	210.333	10.5987	209	5.2915	81.3667	33.1141	51.3333	19.2006	9.66667	3.05505	7	1	22.05	1.90919	21.1667	9.11487	9.95	0.636396	11.45	0.919239	1.69286	0.292944	1.65625	0.203293	338.5	14.8492	343.667	16.1658	1.53659	1.80576
23	Canella De Ferro	Brazil	TRJ	2	2.64575	239.333	1.1547	232	20.2237	107.633	65.1832	47.8333	29.8205	7.5	2.12132	5.66667	2.3094	17.5833	5.84687	14.6	4.73762	26.8667	18.5775	13.6	1.83848	2.79375	1.7059	2.29429	0.234355	385.667	25.1064	368.667	27.3008	1.79376	1.66173
24	Carolina Gold	United States	TRJ	2.33333	2.08167	229	9.53939	213.333	4.50925	62.1667	14.1903	53.0333	23.1245	6	2.64575	5.66667	1.52753	23	1.7088	19.1333	2.3845	20.2	5.36749	13.6667	7.6173	3.24524	0.255259	2.26349	0.877808	376.333	14.1892	361	51.0979	1.82702	1.75461
25	Carolina Gold	United States	TRJ	3.33333	2.88675	229	8.18535	223.667	7.57188	45.2667	7.37586	50.2	9.43981	5.66667	0.57735	6.66667	0.57735	19.4667	2.18251	13.7	0.353553	19.7667	4.0501	12.7333	4.53468	3.57024	0.616859	2.09405	0.230912	387	10.5357	383	26	1.79026	1.73752
26	Carolina Gold Sel	United States	TRJ	2	1.73205	232.333	3.51188	218.5	12.0208	48.1	13.5602	48.9333	33.32	5.66667	1.52753	5.33333	2.3094	24.7833	1.80093	18.3667	0.929157	14.9333	4.82735	10.8667	8.40853	3.39167	0.61661	2.32063	0.63221	377	14.9332	377.667	33.7095	1.7813	1.85383
27	Chahora 144	Pakistan	TRJ	2.66667	2.08167	159.667	1.52753	153	12.1244	21.3	6.95054	16.2	3.47707	5	1	4.33333	1.1547	22.4833	3.61259	17.8833	6.67108	6.36667	3.5473	4.16667	2.58908	1.845	0.997021	1.07333	0.343382	351.667	22.8108	355.333	31.8957	2.01775	1.80161
29	Chau	Vietnam	IND	0.333333	0.57735	226.667	5.50757	227	13.4536	55.6667	14.8123	44.0667	17.8001	8.66667	2.88675	7	1.73205													378.333	7.57188	383	1.41421	1.94805	1.97209
30	Chiem Chanh	Vietnam	IND	2	2	245.333	4.50925	228.667	16.6533	78.5	20.2457	69.4	23.3101	16.6667	4.72582	16.3333	1.52753	20.25	1.02591	18.425	3.78302	31.2	5.6	24.1333	15.9982	2.22981	0.34108	1.79725	1.18889	394	4.58258	416	0	2.25097	1.9608
31	Chinese	China	TEJ	0.666667	0.57735	143.667	12.741	147.667	10.0167	22.3	11.8013	20.0333	7.38196	6.66667	2.51661	6.66667	1.52753	12.1167	3.73976	15.45	ND	4.23333	3.06649	3.73333	5.16946	0.595238	0.372703	0.551905	0.722256	396	22.7156	373	48.816	1.91446	1.94928
32	Chodongji	South Korea	TEJ	1.66667	2.08167	174.333	8.02081	167.667	3.21455	38.4	8.29277	30.0333	11.4997	8.33333	2.51661	6.33333	2.51661	17.9667	4.36501	15.2667	6.92122	11.8667	5.85861	6.16667	7.16961	1.8337	0.995788	1.37857	0.959645	380.333	34.7898	396.667	32.8075	2.14613	2.10781
33	Chuan 4	Taiwan	AUS	3.33333	2.08167	184.667	5.1316	186.25	2.47487	50.2	4.42267	56.3	23.4759	13.6667	1.52753	12.6667	7.37111	18.9333	1.15794	18.2667	1.40208	23	4.07799	16.0667	10.5709	1.54522	0.209943	1.33968	0.929198	369	11.7898	342	44.1701	1.4664	1.90083
35	CO18	India	IND	1.33333	2.3094	243.5	10.6066	225.5	36.0624	68.6333	29.9149	125.45	3.04056	9	2.82843	12.6667	6.80686	17.75	1.43962	13.1	4.10122	24.9667	7.76938	39.45	1.90919	2.53056	0.201097	2.46563	0.119324	349.333	19.5021	350.667	36.2261	2.21821	2.05014
36	CS-M3	United States-CA	TEJ	1	1.73205	179.667	4.72582	163.667	16.4418	31.3	7.21249	14.3333	4.69184	7.5	2.12132	5	1	24.8667	1.5543	16.775	4.06586	11.6	6.65507	2.9	1.27279	1.1675	0.103424	0.816667	0.259272	428.667	55.2208	429.667	29.5353	2.06822	2.29173
37	Cuba 65	Cuba	TRJ	2.66667	1.52753	148	1.73205	153.333	1.52753	21.7667	5.52298	14.2667	4.65761	5.33333	0.57735	4.33333	0.57735	10.6	1.57162	9.45	3.11127	4.06667	2.21886	1.75	1.06066	0.613333	0.266042	0.479167	0.206239	360.333	10.6927	402.5	14.8492	2.13396	1.96443
39	DA16	Bangladesh	ADMIX	3	2.64575	235.667	4.04145	229	26.1534	90.55	26.7993	76.1333	24.0011	16.3333	1.1547	12.6667	1.52753	32.95	2.0664	33.025	1.30815	31.8667	2.19621	29.4	10.4652	2.29046	0.315018	2.77273	0.809959	371.667	24.6644	359.667	43.8444	2.06808	2.02738
40	Dam	Thailand	ADMIX	1.33333	0.57735	202.333	16.1658	193	14.4222	23.1333	8.46778	32.1667	10.4787	4.33333	1.1547	6	1.73205	17.5	4.66449	20.5667	3.83482	6.5	1.41421	4.66667	1.90351	1.3	0.282843	0.861111	0.244002	365.333	8.0829	351.667	27.4651	1.53703	1.41766
41	Darmali	Nepal	ADMIX	2.33333	2.08167	281	9.53939	270	6	81.1	12.9881	82.7333	12.8508	8	1	9.33333	1.1547	20.6	1.80831	16.3833	3.02173	38.6	6.76683	34.5333	6.29471	4.72593	1.2376	4.92242	0.324848	429	20.2237	386.667	17.3877	1.69894	1.78594
43	Dee Geo Woo Gen	Taiwan	IND	0	0	101.667	4.50925	99.3333	8.02081	13.9	5.66657	13.0333	4.40606	9.66667	4.50925	10	3.60555													375.667	47.3533	372.333	28.8675	1.11906	1.2907
44	Dhala Shaitta	Bangladesh	AUS	0.5	0.707107	147.667	22.8108	154	31.1127	20.1	7.10845	17.25	2.33345	5	2	5	0	12.1	5.76173	13.05	3.11127	6	5.9397	2	0.424264	1.075	0.883883	0.4425	0.0247487	403	57.1664	370.333	24.4199	1.51163	1.87994
45	Dom-sufid	Iran	AROMATIC	0	0	201	4.58258	213.333	10.9697	46.6333	4.61988	45.4333	23.047	8.66667	1.52753	7.33333	1.52753	23.5333	1.06927	19.6667	7.20284	26.0667	1.72143	17.2667	9.22298	2.91926	0.373945	1.82005	1.22809	392	28.5832	426.333	59.769	1.44598	1.44484
46	Dourado Agulha	Brazil	TRJ	1	0	212.333	3.51188	217	8.7178	62.6333	9.21159	57.7333	27.4066	7.66667	2.08167	8.66667	4.04145	28.4167	2.17735	20.65	9.86509	19.6333	5.02925	10.8333	5.71431	3.10381	0.5295	1.31286	0.707861	366.667	22.0076	370	55.0545	1.77911	1.72775
49	DV85	Bangladesh	AUS	0.666667	1.1547	174	5.56776	178.333	2.3094	26.4333	2.20303	20.4	9.75807	9	1	11.3333	6.50641	18.2333	1.4852	19.0167	0.969966									347	22.6053	357.667	21.5716	1.53311	1.57321
50	DZ78	Bangladesh	AUS	1.66667	2.88675	195.5	10.6066	197.333	6.4291	38.5	10.1148	38.6667	8.13962	7.33333	2.08167	6.66667	1.52753	27.1167	1.53324	26.5667	1.40208	31.3	8.15537	23.3333	8.10021	5.305	1.20116	2.50185	1.09299	378.667	9.81495	419.667	34.6747	2.09809	1.74801
51	Early Wataribune	Japan	TEJ	0.666667	0.57735	175	2	171	4.58258	45.6333	15.6273	30.5	15.7121	10.3333	2.88675	8	3	22.8667	1.44597	18.65	4.91223	15.7667	5.46839	11.2333	8.3859	1.66591	0.342564	1.39259	0.859682	382	27.7308	425.333	13.2791	1.75222	1.89044
53	Firooz	Iran	AROMATIC	1	1	226.667	6.65833	238.667	16.9214	120.733	13.0799	121.933	42.2281	14.3333	1.1547	12	2.64575													371	10.1489	366	26.1534	1.43138	1.40467
54	Fortuna	United States	TRJ	1.66667	1.1547	196.333	9.60902	205.5	17.1099	29	1.77764	37.3667	14.5332	4.66667	0.57735	6	1	8.75	2.94618	18.0333	7.86914	1.63333	0.737111	7.06667	6.10027	0.393889	0.111559	1.42778	0.974157	402	1.73205	383	15.5242	1.78683	1.80872
56	Geumobyeo	South Korea	TEJ	0.666667	1.1547	108.667	5.85947	112.333	3.51188	6.25	1.76777	9.8	4.75079	3.66667	0.57735	5.66667	0.57735													400.333	12.5033	385	16.3707	2.07038	1.91041
57	Gharib	Iran	IND	0	0	193.667	3.51188	191	5.2915	61.5333	14.9152	73.1	32.0763	9	1	10.6667	2.3094													395.333	9.07377	372	32.6037	1.33366	1.51091
58	Ghati Kamma Nangarhar	Afghanistan	AUS	2.66667	2.51661	183.667	27.9702	197.667	4.16333	48.8333	29.552	85.1667	26.6466	8	3	12	2	12.9	4.56974	16.7333	5.07601	16.9333	13.8349	25.9333	11.1635	1.32937	0.227158	1.26647	0.338638	373.667	19.8578	341.333	38.0701	1.42861	1.31202
59	Gogo Lempuk	Indonesia	TRJ	1.66667	1.52753	214	7.93725	219	7.93725	87.5	9.83819	88.1333	11.6243	8	1	7.66667	0.57735	21.2333	2.20813	23.7833	2.7497	32.5	0.264575	32.4	4.71487	4.25714	0.359652	4.13452	1.02679	371.667	10.7858	344	25.5343	1.88588	2.25409
61	Guan-Yin-Tsan	China	IND	1.33333	1.1547	206.667	1.52753	196.333	12.4231	75	11.5637	59.1	20.5796	10.3333	2.08167	10	3.60555	21.5833	1.36504	20.925	1.52028	28.0667	2.67644	23.6333	7.53945	1.10948	0.253347	1.43074	0.447187	393	8.66025	325	28.2135	1.66959	1.85413
65	Honduras	Honduras	TRJ	1.66667	0.57735	235.5	9.19239	242.333	15.0444	64.9333	6.98737	54.9	12.5587	6	1	5	1	23.1833	4.17562	23.5	2.12309	22	1.80831	19.3667	3.61156	3.70254	0.328373	3.88444	0.165003	365	10.1489	341.5	14.8492	1.8412	1.88449
66	Hsia Chioh Keh Tu	Taiwan	IND	0.333333	0.57735	201.333	4.93288	198	4	36.2333	2.50267	47.5	12.8693	8	1	8	3													397	41.328	353.5	91.2168	1.75872	1.97232
67	Hu Lo Tao	China	TEJ	0	0	213.333	6.1101	207.167	6.60177	53.2667	10.2031	57.25	10.8187	9.66667	1.52753	9	3.60555	19.1667	2.84312	16.6833	6.31711	15.3	2.74955	12.9333	11.0002	1.59295	0.247398	2.1825	0.6965	416.333	11.0151	389.667	33.6204	1.83607	1.80014
68	I-Geo-Tze	Taiwan	ADMIX	1	1	171.667	16.8028	179.333	4.93288	47.8333	15.4953	33.5667	15.827	11.6667	2.51661	7.66667	2.3094	18.275	1.87383	14.45	ND	11.4	11.0014	3.76667	3.30051	0.919444	0.92505	0.667361	0.205257	354.333	17.5024	360	20.664	1.65307	1.85142
69	IAC 25	Brazil	TRJ	1	0	225.667	2.08167	215.75	15.9099	40.7333	10.0898	35.85	12.6572	6	2	4.5	0.707107	28.6667	2.9968	26.9	6.85894	18.2667	4.07226	13.25	3.74767	3.03603	0.423072	3.35667	0.249844	394.667	30.0056	409.333	17.5024	1.54474	1.77249
70	Iguape Cateto	Haiti	TRJ	3.66667	0.57735	197	7.54983	196.333	6.02771	35.3	4.80729	40.6	4.88672	7.66667	0.57735	7.66667	1.52753	13.5	3.33654	13.1333	3.73307	9.86667	5.35755	9.46667	3.8371	1.46905	0.732146	1.29583	0.458655	335.667	10.7858	339.667	23.5443	1.56042	1.72983
71	IR 36	Philippines	IND	0	0	105.667	4.04145	114	12.1244	10.7667	2.60832	17.2333	6.91761	7.33333	0.57735	10.6667	2.08167													388.5	13.435	360	42.7551	1.46651	1.57969
72	IR 8	Philippines	IND	0.333333	0.57735	124.333	24.8261	112	18.3576	10.5	2.12132	10.9	1.83848	5.33333	1.1547	8.33333	1.52753													387.667	37.9781	378.667	29.1433	1.30497	1.73296
73	IRAT 177	French Guiana	TRJ	2	1.41421	184.667	7.37111	184.667	7.63763	26.2	5.80775	31.8	13.7179	5	1.73205	6	2	25.7833	3.05137	20.2	7.75194	9.86667	1.84481	8.5	ND	2.36667	0.391933	0.875	1.08369	379.333	23.3524	331	27.2213	1.62662	2.03624
74	IRGA 409	Brazil	IND	2	1	129	4.3589	125.667	4.93288	19.1333	1.25831	26.95	14.2128	6.33333	0.57735	8	2.64575	15.7333	2.66004	14.75	3.04056	3.5	0.953939	9.9	9.05097	0.61	0.23516	0.762037	0.915464	396.667	31.8957	383	28.688	1.15656	1.40098
75	Jambu	Indonesia	TRJ	4.5	2.12132	203	4.3589	204	12.1244	41.2	10.1	33.8333	2.17332	5	1	4	0	15.3167	4.58294	10.9	3.57106	5.93333	2.36925	5.13333	0.64291	1.36	0.510686	1.28333	0.160728	359	31.0483	377	29.6985	1.92127	2.16289
76	Jaya	India	IND	1.33333	1.52753	111.333	6.02771	112	11.7898	25.7	17.657	20.6333	10.9418	10.3333	5.85947	10	3													384	40.9512	374	42.4382	1.45472	1.57786
77	JC149	India	IND	1.66667	1.52753	239.667	3.78594	248	5.2915	82.7333	26.8075	58.5333	7.79252	9	2	6.66667	1.52753	17.7	4.18121	12	2.36432	22.4667	8.08847	11.8667	1.43643	2.47369	0.483075	2.37333	0.287286	380.333	0.57735	405	4.24264	1.56888	1.7
78	Jhona 349	India	AUS	0.666667	1.1547	193.667	0.57735	192	6.55744	72.3667	7.65659	52.7333	10.0007	16	1.73205	13.6667	4.6188	22.5333	1.57824	20.6833	3.68318	42.4667	12.38	30.7333	20.6788	1.45382	0.356321	1.45249	0.773428	386.667	17.9536	380.333	9.29157	0.624844	1.04858
79	Jouiku 393G	Japan	TEJ	0.666667	1.1547	129.667	6.02771	128.667	4.04145	16.3	5.10686	6.73333	1.00167	7	2.64575	3.66667	0.57735	12.5833	0.625167	10	4.6669	9.03333	4.91664	2.3	1.51327	1.29167	0.379624	0.75	0.532552	476	8	390.333	21.1266	1.9288	1.95089
81	Kalamkati	India	AUS	0.666667	1.1547	194.667	12.741	205.333	14.8436	48.4667	11.2718	35.7	15.8104	10	1	6.66667	0.57735	11.9667	2.15484	11.7	4.68081	8.2	1.0583	6.06667	4.79618	0.672222	0.063099	0.445417	0.305779	361	30.6105	350.333	30.0222	2.00421	2.05625
83	Kamenoo	Japan	TEJ	1.66667	0.57735	165.667	3.78594	160	9.53939	18.7667	3.27159	17.0333	4.27122	4.66667	1.1547	5.66667	1.52753	12.1667	4.42446	14.475	2.08597	10.3667	3.69369	7.33333	4.63069	1.82361	0.681761	1.22917	0.813973	385	32.5269	402	9.89949	1.74085	1.90811
85	Kasalath	India	AUS	0.333333	0.57735	210.667	1.1547	213	1	56.2333	2.21886	49.8	8.06102	11.6667	0.57735	12.3333	4.93288	16.3167	4.1068	16.4833	1.47846	26.8	5.17397	30.7667	15.1355	2.22839	0.671811	2.66019	0.939761	386	36.5103	368.667	27.3191	2.16943	1.9521
87	Keriting Tingii	Indonesia	ADMIX	3	1	207.667	6.65833	209.667	9.71253	25.5333	10.7946	36.5333	4.79618	3.66667	0.57735	4.33333	0.57735	23.25	7.55099	27.1333	3.97628									406.667	12.5831	365	10.5357	1.92011	1.87146
88	Khao Gaew	Thailand	AUS	2.5	3.53553	193	0	202	3	27.8667	5.0856	26.6	7.59013	4	1	3	0	17.0833	3.09125	16.1833	2.89194									391	26.2107	371.333	17.2143	1.63268	2.05228
89	Khao Hawn	Thailand	TRJ	1.5	2.12132	205.667	1.52753	195.667	5.1316	45.2333	10.0759	36.3333	19.6866	4.66667	0.57735	5.66667	2.08167	12.85	3.59618	12.2	4.31335	8.2	1.73494	6.55	6.01041	1.75833	0.290359	1.05833	0.412479	428	22.0681	407.5	24.7487	1.49285	1.9054
90	Kiang-Chou-Chiu	Taiwan	IND	1	1	184.667	4.93288	180	5	40.15	3.3234	27.6333	6.83106	9.66667	0.57735	7.33333	0.57735	23.6167	1.71343	22.45	0.264575	34.0667	3.26548	21.5667	8.08538	3.6463	0.174831	2.69583	1.01067	397.333	36.8284	360	7.54983	1.70336	1.61603
92	Kinastano	Philippines	TRJ	2	1.73205	205.333	5.03322	195.667	16.9214	36.4667	10.5249	24.5	7.90759	4	1	3.66667	0.57735	26.2833	0.40104	17.9833	0.880814	12.3667	3.30807	6.7	2.8	3.08389	0.0691282	1.78333	0.545627	357	23.5797	362.667	14.5717	1.76009	2.25056
93	Kitrana 508	Madagascar	AROMATIC	1.5	2.12132	222	7.93725	226.333	6.80686	91.3	17.6706	80.1333	5.38919	10	1	11.6667	0.57735	16.675	3.85373	15.2333	5.30244	14.0333	2.49065	14.5667	3.53459	0.994508	0.172151	1.24909	0.416258	357.333	25.1462	376	52.1632	2.07585	1.48468
96	KU115	Thailand	ADMIX	1.66667	2.08167	212	5.56776	203.667	17.0392	31.2333	4.10041	23.2333	9.6033	4.33333	0.57735	4	1	24.15	4.1143	26.075	1.37886	8.36667	5.20032	6.3	ND	2.26389	1.22447	1.26	ND	384.333	13.0512	363.667	51.1892	2.07349	2.24808
97	Kun-Min-Tsieh-Hunan	China	IND	2.33333	2.08167	210.667	4.72582	209.667	9.0185	47.2	10.0409	31.3333	15.9331	9	1.41421	7	3.4641	21.8167	0.951753	20.7833	0.927811	31.4667	19.2482	11.5	8.937	2.99926	0.482741	1.755	0.847216	376.333	11.3725	399	24.0416	1.56194	1.59599
98	L-202	United States_CA	TRJ	0.333333	0.57735	120.333	4.16333	121.333	4.50925	14.5	1.22882	7.93333	3.00888	6.33333	0.57735	5.33333	2.3094	13.3	3.45796	7.475	1.30815	3.4	2.1	0.9	0.707107	0.766667	0.0707107	0.35	ND	335.667	7.37111	369.667	25.4231	1.63246	1.74138
99	LAC 23	Liberia	TRJ	1.66667	2.08167	200.667	2.08167	191.333	3.51188	35.4	15.2306	27.6333	3.78726	4.33333	0.57735	4.66667	1.1547	25.6667	1.70392	23.6833	2.15774	7.7	2.85832	5.46667	2.15484	1.74167	0.397125	1.36667	0.53871	398.667	41.6693	337	25.4558	1.32607	2.17351
100	Lacrosse	United States	ADMIX	2.66667	2.51661	193	2.82843	194.333	4.93288	29.6667	13.9948	44.2	14.031	4.33333	1.52753	6	1.73205													360.333	25.697	375.667	6.65833	1.84893	1.79393
101	Lemont	United States	TRJ	0.333333	0.57735	99.5	9.19239	101.5	7.77817	6.66667	2.75741	9.9	0.282843	3	1	5.5	0.707107													446.667	31.3741	379.333	55.5908	1.46237	1.04146
102	Leung Pratew	Thailand	IND	0	0	264.333	4.72582	280.333	7.37111	84.6667	31.2194	107.7	22.9541	12	0	11.3333	1.1547	19.0333	2.05508	19.1833	1.25731	37.9667	13.0021	37.8333	4.63609	2.58824	1.03118	3.05208	0.551114	394	14.9332	372.333	25.5408	1.91267	2.1568
103	Luk Takhar	Afghanistan	TEJ	0	0	121	2.64575	119	2.64575	12.9667	2.87112	13.4667	4.07717	5.66667	0.57735	6.33333	0.57735													391	19	352.667	28.5015	1.61941	1.50167
104	Mansaku	Japan	TEJ	2.66667	1.1547	177.333	8.02081	178	5.2915	24.8333	2.99054	18.8667	3.40196	6	1	4.33333	2.08167	17.1	3.15119	16.6667	3.8034	16.7667	4.38216	12.2667	2.85715	2.92667	0.513939	2.66944	0.614655	427.333	30.6649	384	32.4191	1.7189	2.11587
105	Mehr	Iran	AUS	1.33333	1.52753	188.5	13.435	190	1	46.7	5.95063	41	8.70172	8.66667	1.1547	7.33333	1.52753	11.9333	6.3072	9.95	4.26234	17.3333	4.40606	15.2333	7.85133	0.933333	0.186667	1.0775	0.279318	350.333	24.7857	374.667	24.5832	1.4172	1.31842
106	Ming Hui	China	IND	0.333333	0.57735	118.333	6.50641	111.333	5.85947	22.8667	6.96156	14.3	4.33013	9	1	7	2.64575													392	26.5141	356	30.1993	1.95846	1.92878
107	Miriti	Bangladesh	TRJ	1	1.41421	190.333	3.05505	184.2	ND	31.9	10.1681	32.25	14.2128	6.66667	3.05505	7	2.82843	27.4333	4.83692	20.175	2.08597	13	6.84398	20.1	16.9706	2.25	0.563471	3.10286	2.09708	383.333	51.3258	358	18.3848	1.25488	1.61576
108	Moroberekan	Guinea	TRJ	0	0	148.667	52.31	227	15.6205	33.8	16.849	29.8	6.91954	3.66667	1.52753	3.33333	0.57735	26.0667	1.45974	23.65	2.81558	6.6	4.05956	8.3	2.42487	1.71	0.751864	3.15278	1.7389	393.667	48.2735	401.667	70.9389	1.63049	1.98777
109	MTU9	India	IND	1.5	2.12132	218.667	5.03322	214	4.58258	78.4	2.62298	51.2	5.96574	12.3333	2.08167	8	1	25.6333	2.97041	23.2167	1.07974	58.3	11.2308	33.6333	9.4384	3.01796	0.201221	4.04677	1.73891	367.667	21.5019	338.667	48.3356	1.74047	1.62613
110	Mudgo	India	IND	0.333333	0.57735	235.333	9.29157	238	10.4403	76.6	17.4129	71.1667	10.2178	8.66667	2.08167	8	0	33.6667	2.31157	29.85	1.59765	27.8667	9.38314	25.6	7.54255	2.55972	0.375979	3.65714	1.07751	442	8.7178	418	34.6987	1.54915	1.95419
112	N12	India	AROMATIC	3.66667	1.52753	218	9.53939	210.333	32.3934	56.1667	16.671	67.7	40.1637	11.6667	2.08167	7	0													372.333	24.173	328	33.6006	1.92491	1.87165
113	Norin 20	Japan	TEJ	1	1	144.667	20.5508	133.5	20.4267	14.8	7.3328	11.2	5.9397	5.66667	1.52753	5.33333	2.51661	15.7833	3.08234	15.5833	6.88573	11.2	5.7376	7.1	5.63205	2.37778	0.107152	1.875	0.438035	422.667	15.695	357.333	46.4363	1.93665	2.30678
114	Nova	United States	ADMIX	1.66667	0.57735	200.333	3.05505	198.667	6.02771	39.1333	20.2258	38.3	15.104	4.66667	1.52753	4.33333	0.57735													380.667	32.8684	380.667	21.1266	1.95611	1.57484
116	NPE 844	Pakistan	TRJ	1.66667	1.1547	221.667	2.08167	217.7	5.48361	37.65	4.03051	38.6333	8.28151	4	0	4.66667	1.1547	25.0333	1.861	22.8833	0.907377	15.3333	0.057735	12.5667	2.11266	3.83333	0.0144338	2.73056	0.312065	416	45.2106	389.667	13.0512	1.78394	1.95595
117	O-Luen-Cheung	Taiwan	IND	1	1	186.667	6.50641	185	1	52.5	11.5469	37.5667	1.76163	11.6667	2.3094	10.3333	1.52753	22.5833	1.23929	19.8833	1.58298	36.9	11.0055	30.8	8.69713	2.84439	0.528326	3.55259	0.685459	388	35.5106	360	31.3209	1.62377	1.65743
118	Oro	Chile	TEJ	1.66667	1.52753	159	18.1934	172.5	2.5	25.8333	7.42047	20.2	8.76812	7.66667	2.08167	7.33333	1.1547	25.9667	3.23741	22.7833	4.46831	23	9.03161	18.5667	6.79877	3.00231	0.913843	2.47639	0.604243	435.667	16.5025	375.667	34.1223	1.82703	1.65878
119	Oryzica Llanos 5	Colombia	IND	0.666667	0.57735	115.667	19.8578	129.167	7.58837	20	0.848528	15.2667	3.5019	5.33333	3.05505	5.66667	0.57735													373.333	24.0069	377.333	19.0875	1.81741	1.65789
120	OS6	Nigeria	TRJ	4.66667	1.52753	226.5	6.36396	226.667	13.6504	60.9667	19.4014	48	19.4116	8	2	6.33333	1.52753	26.0667	1.37143	25	3.75133	17.8667	6.01775	10.5333	8.71569	2.28519	0.344683	2.38214	0.0454569	368	27.7308	340.667	43.0155	2.04695	1.87508
121	Ostiglia	Argentina	TEJ	0.5	0.707107	163.667	9.07377	170.5	4.94975	31	14.7228	17.3	4.24264	6	0	5.33333	0.57735	19.9167	5.31844	18.5	4.59647	13.3333	6.81567	8.2	3.81838	1.58803	0.0498079	1.64	0.763675	414	24.0624	394	25.4558	2.03294	1.95023
122	Padi Kasalle	Indonesia	TRJ	3	2	244.333	2.51661	246.667	5.85947	54.7	19.2408	40.7	7.30205	8.66667	1.52753	6.33333	1.1547													377.667	17.6163	333	37.4032	1.94825	2.05443
123	Pagaiyahan	Taiwan	IND	0.666667	0.57735	198.667	4.04145	187	1.73205	68	10.0494	50.9667	5.00133	10.6667	0.57735	9	2													397	22.6053	384.333	14.0475	1.73591	1.58316
125	Pao-Tou-Hung	China	IND	1.33333	1.52753	237	7.81025	226	11.2694	75.8667	25.5065	86.8333	34.956	12	2.64575	15	6.08276	22	1.91572	19.75	3.60416									363.333	17.3877	369	7.2111	2.07435	2.03962
126	Pappaku	Taiwan	IND	2.33333	1.52753	220.333	4.50925	227.667	2.51661	54	16.9885	59.7667	10.9801	6	1	6.66667	1.52753	21.3333	3.4243	23.1167	0.880814	19.1	7.23395	21.1333	7.60548	2.83016	0.908093	3.50417	0.716172	401	5	392	29.7153	1.93097	1.87589
128	Pato De Gallinazo	Australia	ADMIX	1.33333	1.52753	179.333	20.5264	167.667	2.88675	15.35	0.777817	16.4667	5.41972	4.66667	1.1547	4.66667	1.1547	14.2	4.05925	11.4167	0.70946	4.43333	1.94251	5.6	2.26053	0.861111	0.430817	0.933333	0.376755	402.667	15.2753	393.333	16.0416	1.92315	1.83196
129	Peh-Kuh	Taiwan	IND	1	1	194.667	8.0829	194.667	9.45163	74.4667	15.7557	71.0667	8.24035	10.3333	2.3094	11.6667	2.08167													396	8.66025	355	26.9629	1.75116	1.36431
130	Peh-Kuh-Tsao-Tu	Taiwan	IND	1	1.73205	194.667	7.37111	191.333	7.0946	88.2	21.2106	64.8333	14.8008	13	2	11.3333	4.16333													372.333	37.6342	369	12.2882	1.61566	1.57249
131	Phudugey	Bhutan	AUS	4.66667	1.1547	196.333	7.63763	202.667	1.52753	61.2333	10.4644	42.5	8.15598	11.6667	0.57735	7.66667	1.1547	15.5	1.71099	13.9333	2.52603	34.2	7.7	22.6667	9.50807	2.3746	0.433322	2.54865	0.614456	358.667	27.1539	340.333	21.9393	1.38231	1.52366
132	Rathuwee	Sri Lanka	IND	2.5	0.707107	198	2	192	7.54983	61.2333	11.6001	36.2667	6.15169	7.33333	0.57735	5	0	20.8333	0.550757	16.9833	3.80274	16	8.19573	9.63333	3.28836	2.20933	0.831285	1.92667	0.657673	370	8.66025	346	8.48528	2.38499	2.30917
133	Rikuto Kemochi	Japan	TEJ	1.33333	2.3094	217	3.60555	202.667	3.78594	83.9	15.3294	44.3667	5.48118	10.3333	2.08167	5.66667	1.52753	20.9833	2.59824	19.75	0.526783	36.8333	15.7995	20.9667	6.05007	3.52559	1.28387	3.88333	0.340343	399.333	7.57188	365.333	48.2217	1.72939	2.18165
135	RT 1031-69	Zaire	TRJ	0.666667	0.57735	165	22.2711	165.933	4.31432	49.9	21.9203	19.1333	3.26241	9	2.82843	3.66667	0.57735	9.78333	7.91033	6.5	2.89439	11.85	6.71751	2.23333	1.19304	1.42167	0.337054	0.605556	0.277055	377	19	361.667	36.2951	1.54061	1.46979
137	RTS14	Vietnam	IND	0.333333	0.57735	192	7	190	7.2111	75.7667	42.2906	43.6333	4.87887	12	2.82843	9.66667	4.93288	18.3833	3.7899	16.3667	2.85058	49.3667	26.9615	35.1	2.33024	2.26444	0.364316	2.925	0.194186	387.333	20.5994	357.333	45.2364	1.61764	1.67633
138	RTS4	Vietnam	IND	1.33333	2.3094	270.667	1.1547	269	5.2915	97.9	42.9106	70.7667	14.7432	12.6667	4.72582	9.33333	1.52753	20.5	2.32594	19.8167	2.26182	31.9	17.4253	27.2333	6.45006	2.40433	0.585285	3.71878	0.441019	392.667	22.1886	383	4.24264	2.14154	2.38932
139	S4542A3-49B-2B12	United States	TRJ	1.66667	0.57735	153.667	7.0946	150	11.5326	16.3667	7.46749	16.9333	9.15442	3.33333	0.57735	5	1.73205													407.333	56.5184	359.667	44.3772	1.82316	1.87987
140	Saturn	United States	ADMIX	1.5	0.707107	166	8.544	167.667	10.2632	32.1333	12.1146	29.3667	5.91805	6	2.64575	6.66667	1.52753													393.667	24.5832	373	10.583	1.75364	1.89513
141	Seratoes Hari	Indonesia	IND	2.33333	1.1547	264.333	17.8979	283.667	34.7035	82.8	65.9538	92.9667	13.3302	9.33333	4.16333	8	1													397.333	27.0617	354	20.2237	2.32385	2.47331
142	Shai-Kuh	China	IND	2	0	261	55.5068	262.667	57.8734	106.8	60.5088	101.333	47.6161	14	5	13	6.08276	15.2	8.6267	18.4167	8.35125	22.1667	16.7861	34	17.0608	1.48529	0.605309	2.66069	0.923182	390.667	2.08167	348.667	49.1664	1.91674	2.06374
143	Shinriki	Japan	TEJ	0	0	155.667	3.21455	156.333	5.68624	35.3667	8.20995	22.9	7.90759	11	2	8.33333	2.08167	19.8667	3.65011	14.4167	7.32501	6.7	4.4441	3.43333	3.10859	0.76037	0.355445	0.6875	0.265165	399	9.53939	381	16.9706	1.96283	2.25985
144	Shoemed	United States	TEJ	1.33333	0.57735	151.667	8.96289	150.667	4.04145	28.1667	10.7969	17.2333	5.67215	8.66667	2.3094	6.33333	2.08167	17.5333	2.1002	10.425	1.23744	5.83333	3.95769	1.25	0.494975	0.783333	0.401819	0.3125	0.123744	395.667	13.3167	353.667	18.5023	1.66796	1.80179
145	Short Grain	Thailand	IND	2.33333	1.52753	253.667	4.93288	243.667	6.02771	146.8	36.5201	115.233	15.2959	13.3333	4.16333	10	1	25.4667	1.14492	22.8667	2.0502	52.4333	12.3569	35.9333	17.5187	3.83607	1.01815	3.84352	0.671983	343.667	10.5987	329.333	23.1805	1.78159	1.708
147	Sinampaga Selection	Philippines	TRJ	2.33333	2.51661	172.667	4.04145	173.667	6.35085	39.4	7.65441	24.8333	7.50355	6	1.73205	4.66667	1.1547	16.0333	0.941187	5.66667	2.22167	4.66667	1.59478	1.46667	1.32791	0.856548	0.323684	0.302778	0.173272	376.333	16.563	366	25.4558	1.96233	1.98617
148	Sintane Diofor	Burkina Faso	IND	2.66667	2.51661	227.333	9.07377	226.667	2.88675	134.867	39.7051	87.2667	21.167	15.6667	5.7735	8.66667	2.08167													327	35.0286	312.333	34.5012	1.83981	1.88727
150	Sultani	Egypt	TRJ	3	1	158.333	5.1316	161.4	4.1328	19.9667	7.07696	17.1667	4.10163	3.66667	0.57735	3.66667	0.57735	18.4333	0.493288	17.9667	0.407226	12.0333	4.65439	10.1667	2.98719	1.79	0.236807	1.53344	0.646521	384.667	18.5023	360	35.6791	1.861	1.97904
152	T 1	India	AUS	1.66667	1.1547	194.667	8.14453	196.333	4.04145	28.4	4.32088	27.8	6.06053	6.33333	1.52753	6	0	17.95	0.848528	15.9333	2.70062	5.05	0.353553	9.2	5.47814	0.784524	0.139738	1.2246	0.720553	354.667	48.2735	367.333	12.0139	1.26827	1.7385
153	T26	India	AUS	2	2	157.667	33.4714	188.667	11.3725	26.6333	10.9546	40.3	20.458	6	1.73205	8.33333	2.51661	28.7333	1.18568	28.0667	1.12398	37.8	18.5354	49.5333	9.52908	4.70182	1.81944	4.65481	1.04172	360.667	19.3993	322.667	6.50641	1.97857	1.84516
154	Ta Hung Ku	China	TEJ	1.66667	1.52753	196.333	5.50757	193	1.41421	55.2333	16.5537	53.3	9.1	7.33333	2.51661	12	2.64575	22.0667	7.29869	25.9833	1.79258	24.7667	14.9581	36.1667	3.23471	4.26111	1.04495	3.87111	0.125845	416	50.6853	391.333	36.2261	1.60904	1.88193
155	Ta Mao Tsao	China	TEJ	0.333333	0.57735	208.333	4.16333	212	3.60555	69.85	23.2638	67.0333	5.01631	11	2.64575	9	1													408.333	26.1024	432	3.4641	1.77088	1.5092
156	Taichung Native 1	Taiwan	IND	0.666667	0.57735	118	4.24264	110.167	8.80814	10.95	2.89914	15.3	7.63151	8	2	8.66667	3.21455													381.333	37.8197	401.333	18.1475	1.74652	1.79407
157	Tainan Iku 487	Taiwan	TEJ	0.666667	0.57735	145	7.2111	137.5	3.27872	18.3667	6.86319	14.7	5.45252	6.33333	0.57735	5.66667	2.08167	18.8167	3.78594	17.0667	3.88984	9.13333	10.45	3.43333	2.20303	1.52619	1.3265	0.724762	0.427096	385.333	3.21455	384	25	1.9463	1.72627
158	Taipei 309	Taiwan	TEJ	1	1	147.333	7.57188	138	10.8167	29.6333	11.8192	13.9333	3.08923	8	1.73205	5.66667	1.52753	19.1	6.75851	8.275	1.30815	11.4333	10.6444	0.6	0.1	1.60778	1.2552	0.152222	0.0134715	405.333	12.7017	424	15.5563	1.56342	1.84319
161	TeQing	China	IND	0.666667	0.57735	109.167	3.5473	102.333	3.78594	21.1667	9.16588	11.6667	4.7585	8.33333	3.05505	7.66667	3.05505													432.667	17.0098	362	45.1774	1.65608	1.50013
162	TKM6	India	IND	1.33333	0.57735	212	2.82843	194.667	12.7017	52.1	11.4909	39.8667	20.2816	10.3333	2.08167	10	4.3589	17.0667	0.453689	13.7167	2.45679	21.1333	5.75876	14.4333	12.8586	2.50899	0.410999	1.36012	0.829126	390.333	6.50641	359	24.0624	1.81673	1.7412
163	Taducan	Philippines	IND	1.33333	1.1547	237.667	7.23418	218.667	6.65833	112.533	42.1352	48.8333	13.1036	25	8	14	4	16.8333	1.87639	14.95	2.18575	50.9333	9.09139	12.8	2.94618	1.92966	0.0529183	0.96811	0.208528	377	17.0587	380	30.5123	1.84864	1.86367
165	Trembese	Indonesia	TRJ	0.333333	0.57735	181	7.93725	180.667	1.1547	27.1667	2.80238	24.3333	4.1501	4	0	3	0	16.2833	5.55075	10.4167	3.60185	3.66667	2.77909	2.8	1.32288	0.916667	0.694772	0.933333	0.440959	455	53.7401	391.667	19.7315	1.75215	1.75209
166	Tsipala 421	Madagascar	ADMIX	3	2.64575	263	6.08276	243.333	6.4291	104.2	19.3471	76.4	22.1601	12	2	9.33333	1.1547	24.4167	0.889288	21.55	0.926013	79.1	10.4532	54.9667	14.6582	6.22842	0.563044	6.48894	1.94694	370.333	32.5167	358.333	3.05505	2.20135	2.16656
167	B6616A4-22-Bk-5-4	United States	TRJ	0.333333	0.57735	136.333	10.9697	137.667	20.5994	11.8	6.42106	19.5	9.47523	3	1	3	1.73205													390	10.1489	389.333	29.9388	1.55119	1.49168
168	Vary Vato 462	Madagascar	ADMIX	4.66667	4.16333	235	1.73205	223	3	44.4	17.5419	46.2667	18.2432	8.33333	0.57735	9	2	24.95	0.396863	21.6833	1.40742	21.7667	9.44793	25.9	13.6107	2.7994	1.07743	2.97154	0.36507	418.667	17.1561	391.667	32.2542	2.02926	1.96757
171	ZHE 733	China	IND	0.666667	0.57735	114.5	10.8513	113.667	7.63763	13.7667	5.81406	11.1333	3.27159	6.66667	2.3094	7	2.64575	17.3	ND	16.3	0.0707107	4.2	1.80278	6.36667	2.14554	0.406818	0.122874	1.01952	0.647964	422	14.1774	407	24.4336	2.12938	1.77953
172	Zhenshan 2	China	IND	1	1	92.3333	7.0946	94	10.3923	12.1	1.92873	11.9	1.95192	8.33333	1.52753	10.3333	2.08167													414.667	16.2583	358.667	60.0444	2.05877	1.57988
176	583	Ecuador	TRJ	1	1.73205	143.333	5.50757	147	10.8282	19.6667	4.77109	17.7	6.08933	7	1.73205	7.33333	2.08167	16	5.09117	18.25	3.04056	12.6	5.32541	9.6	4.33128	1.43241	0.541092	1.32275	0.28081	463	19	427.667	16.9214	1.85343	1.66567
177	68-2	France	TEJ	2.33333	0.57735	142.333	5.03322	141.667	0.57735	23.7667	7.60614	14.5667	1.15902	8.66667	2.08167	6	1	17.6167	2.44966	11.35	4.43481	18.1	9.79234	5.83333	2.17332	1.96852	0.653489	0.910317	0.286055	447.667	30.4357	418	7.81025	1.77496	1.99679
178	ARC 6578	India	AUS	0.666667	1.1547	205	11.5326	209.167	7.42181	44.5333	13.7326	21.7	4.73181	6.33333	3.05505	3.33333	0.57735	16.05	1.02103	14.95	0.756637	14.4667	6.04511	8.3	2.05183	2.31071	0.907895	2.76667	0.683943	350.333	16.2583	350.333	28.7112	1.85618	1.6608
179	Bellardone	France	TEJ	0	0	168	3.4641	171.233	2.11266	31.9667	4.95715	20.4	12.1445	9	1	6.66667	3.05505	23.95	0.526783	18.9833	3.45048	33.2667	7.0316	17.4	12.6693	3.42038	0.203454	2.82667	0.562257	438.333	29.5014	394.333	54.151	1.76399	1.76525
180	Benllok	Peru	TEJ	2	2.64575	166	12	166.333	1.52753	36.9333	3.20364	19.4	3.62905	10	2	6.33333	1.52753	20.4167	1.10038	15.7	4.62898	19.6667	6.02854	7.43333	3.21921	2.04984	0.411444	1.16833	0.476454	446	24.3311	381.667	20.232	1.87364	1.71979
183	Boa Vista	El Salvador	TRJ	3.33333	0.57735	193.333	22.0303	176.667	8.0829	29.6667	15.9707	18.7667	4.95715	5.33333	2.08167	3.66667	0.57735	25.9	2.23998	22.0667	3.57643	6.16667	4.41852	2.9	0.556776	1.20222	0.569223	1.01111	0.226282	359.667	33.8428	374	31.1127	1.65283	1.48821
184	Bombon	Spain	TEJ	2.66667	1.1547	212.667	2.08167	209.667	4.50925	46	7.84602	46.0667	6.97161	5.33333	0.57735	5.33333	0.57735	22.4167	4.33484	20.5833	2.53246	14.4333	3.76076	14.9	1.99249	2.53444	0.510015	2.6375	0.870241	401.667	15.8219	384	10.8167	1.62275	1.55497
185	British Honduras Creole	Belize	TRJ	2	1.73205	220	2	223	12.1655	37.7333	7.76552	55.5667	14.6118	5	1	7.33333	3.21455	22.4167	1.93671	19.0333	3.15331	12.6667	2.57164	21.1	6.45523	2.58444	0.601714	2.98162	0.474612	357.667	10.6927	372.667	9.45163	1.99115	2.01877
186	Bul Zo	South Korea	TEJ	1.33333	1.52753	159.333	2.08167	154	5.56776	19.8333	2.46644	14.5667	1.81751	5	1	4.33333	0.57735	17.3833	3.36204	13.5833	3.71629	4	3.76431	3.5	1.56205	0.805556	0.507262	0.786667	0.23803	394	19.0788	383.667	15.3731	1.72522	1.66956
187	C57-5043	United States	TRJ	3.66667	1.1547	174.333	4.72582	173.667	9.07377	15.8	5.62406	18.8667	4.00541	3.66667	0.57735	3.66667	0.57735													411.333	18.1751	412.5	19.0919	1.83776	1.77212
188	Coppocina	Bulgaria	TRJ	3.33333	2.08167	167.333	20.306	180.5	6.36396	23.8667	8.48312	37.3	6.75056	3.66667	0.57735	4.66667	0.57735													406.667	20.8407	379	25.4558	1.81534	1.87703
189	Criollo La Fria	Venezuela	IND	2	1	186.333	5.50757	189.833	8.69387	71.9333	10.6829	60.8333	26.3732	12	2	9.66667	3.21455	13.4333	5.07601	15.9667	1.58771	31.9	0.43589	33.0333	15.271	1.55269	0.305885	2.00341	0.0828032	374	12.49	357.333	27.1539	1.58867	1.45816
190	Delrex	United States	TRJ	4	1.73205	190.833	13.9851	192	5.2915	38.7333	10.7039	33.4333	3.9879	5.66667	0.57735	4	0													381	31.0483	354.5	17.6777	1.79289	1.72944
191	Dom Zard	Iran	AROMATIC	1.33333	0.57735	205.333	8.14453	214.667	13.4288	64.1	6.16523	51.9667	2.36714	11.3333	1.52753	8	1	25.55	2.9483	23.0333	1.85495	34.2667	3.30807	20.1	15.5888	2.70855	0.275892	2.125	1.575	426.333	4.04145	397	30.8058	1.41607	1.54428
192	Erythroceros Hokkaido	Poland	TEJ	0.333333	0.57735	127.833	3.01386	134.5	0.5	10.5667	0.472582	8.5	3.37194	5.66667	0.57735	5	2	26.65	1.20104	24.1	0.756637	10.1	0.754983	7.9	5.20481	1.70794	0.252979	1.87111	0.79572	265.5	12.0208	260.5	54.4472	1.88402	2.31867
193	Fossa Av	Burkina Faso	TRJ	1	1.73205	230.333	13.3167	210.5	25.1346	39.6333	18.5495	32.3667	16.0951	4.33333	1.52753	5	3.4641	18.1333	5.85712	12.7833	3.26968	9.73333	4.05504	8.46667	5.70029	2.04333	0.676486	1.77037	0.948119	387.333	16.6533	394	28.5832	1.69499	2.00807
195	IRAT 13	Cote D'Ivoire	TRJ	1.33333	1.52753	160	5.56776	147.333	8.5049	22.9333	4.36157	14.7	7.9038	5.33333	1.1547	4.33333	1.52753	25.15	4.3735	18.9833	9.896	6.7	2.88444	4.95	3.88909	1.51	0.453514	1.1825	1.05005	385.667	15.0444	358.667	12.6623	1.88234	1.72846
196	JM70	Mali	IND	3.33333	2.88675	240.333	5.03322	229.333	9.45163	86.7	15.2561	66.4667	9.7736	8.66667	2.08167	8.33333	2.3094													374.667	22.5019	346	18.3576	2.16415	2.06572
197	Kaukkyi Ani	Myanmar	ADMIX	2	3.4641	201.667	15.2753	162.333	35.9212	33.8	12.1766	39.2667	24.7357	4.66667	1.1547	5	1.73205													388	3.4641	376.667	24.0069	1.97771	2.01207
198	Leah	Bulgaria	TRJ	0.333333	0.57735	133.333	6.1101	128.5	4.09268	16.7333	6.95725	15.5333	4.60579	4.66667	1.52753	5.66667	1.52753													358	52.3259	349.333	32.532	1.86253	1.70607
199	Mojito Colorado	Bolivia	TRJ	3	1.41421	201	14	173.667	6.50641	42.6	7.81729	17.2333	7.16752	6	0	3.66667	0.57735													367	29.3087	357	6.9282	1.75139	1.99119
201	Pate Blanc Mn 1	Cote D'Ivoire	TRJ	1.66667	1.52753	222	9.64365	235	30.4467	45.2667	7.37925	35.1	17.8211	5	0	3.33333	1.52753	21.875	6.54074	24.5167	0.875119	10.5333	5.93492	9.56667	4.65224	2.16833	1.08051	3.20556	1.35404	471	15.5563	406	45.31	1.56577	1.74554
202	Pratao	Brazil	TRJ	3	1	216.333	10.0167	226	29.4618	72.1667	26.0001	43.1	9.98649	10	2	6.66667	1.52753	28.3167	2.95226	27.45	2.85526	26.5	9.95791	14.9	2.27156	2.44841	0.378889	2.9369	0.828389	382	50.9117	361.333	37.1124	1.58716	1.73558
203	Radin Ebos 33	Malaysia	IND	1.33333	1.52753	210	18.735	217.333	9.0185	84.2333	26.5974	46.7	8.76812	10.5	0.707107	9.33333	1.1547	17.6833	3.66208	15.05	2.42848	60.4	22.9678	40.8	11.7461	2.48429	0.630491	1.91496	0.652109	384	53.8145	421.5	6.36396	1.90754	2.0778
204	Razza 77	Italy	TEJ	1	1	177	10.4403	192.667	10.0664	43	21.9789	26.6333	13.0355	7.5	0.707107	6	1.73205	26.4833	3.57992	23.225	3.35876	23.7333	5.10523	10.9667	5.00233	3.09444	0.274986	1.79886	1.22635	426	35.0286	383.333	47.5009	1.5448	1.7156
205	Rinaldo Bersani	Italy	ADMIX	1.33333	1.52753	177.833	4.36845	173.667	13.6504	41.7667	3.139	25.2667	5.65361	7.66667	0.57735	5	1.73205	29.0667	2.57989	26.5333	2.00333	29.8667	2.45425	18.4333	5.12868	3.90238	0.294737	3.84444	0.877074	455.333	0.57735	404.667	56.1902	1.55072	1.66176
206	Rojofotsy 738	Madagascar	ADMIX	4	5.65685	237.667	6.80686	205.667	4.04145	70.1667	14.3197	22.4667	1.85023	14	3.60555	6.33333	0.57735	24.95	1.11355	20	0.69282	50.7333	15.4442	9.16667	3.7581	4.34563	0.492529	2.10278	1.1511	405.667	26.6521	398.5	33.234	1.87645	2.14883
207	Sigadis	Indonesia	IND	1	1	215.833	6.29153	204.667	4.72582	59.4	1.93132	32.1667	3.93234	8.66667	1.1547	5.66667	0.57735	22.7667	3.64292	19.2333	3.25051	22.6667	2.06478	10.1333	4.24421	2.72407	0.253351	1.76889	0.634222	357.333	46.7582	338	37.4032	2.17578	1.55383
208	SLO 17	India	IND	0.666667	0.57735	234.667	1.52753	221	1	90.5	24.3994	54.7667	9.26139	11.6667	5.03322	8.33333	1.1547	20.875	0.318198	18.85	2.29837	32.5	19.4872	22.9667	2.45832	3.79567	0.506533	2.65754	0.610126	380	25.0599	365.667	17.1561	1.63358	1.53645
209	Tchibanga	Gabon	IND	1	1	112	2.64575	114	5.65685	18.3333	5.35008	40.5	33.7997	8	1.73205	11	1.41421	13.475	6.965	11.075	5.90434	4.26667	4.31432	15.65	17.4655	0.506667	0.400666	0.872917	0.651127	440.333	38.2143	377.667	44.9592	1.46204	1.47614
211	Tokyo Shino Mochi	Japan	ADMIX	1	0	190.167	6.00694	186.25	6.71751	33.0333	6.79289	35.5	15.5563	9.33333	2.51661	8.33333	2.3094	24.5833	1.01283	23.975	2.15668	31.8667	5.87055	37.2	16.6877	3.72819	0.576429	3.47212	0.420185	438.333	24.0278	390	30.1164	2.11776	1.9606
213	WC 3397	Jamaica	TRJ	0.666667	0.57735	209.5	5.76628	193	8.544	71.1	15.3385	39	12.6961	7	2	7	2	20.65	5.75912	14.2833	4.41711	23.8667	11.2216	20.0333	2.47857	3.47481	0.522224	3.67778	0.830049	386.667	16.0416	384.333	26.2742	1.9048	1.70324
214	WC 4419	Honduras	TRJ	3	1.73205	157.833	0.288675	164.5	17.6777	24.9667	6.75154	25.75	0.636396	5.33333	1.52753	4	0	12.9333	6.90604	14.0833	3.35199	4.4	4.56399	7.25	0.212132	0.961111	0.853153	1.635	0.304056	347.333	53.2666	413	28.2843	1.8858	1.52024
215	WC 4443	Bolivia	TRJ	1.33333	0.57735	192.5	5.07445	186.333	4.16333	39.6333	15.4597	27.9	2.40416	7.33333	2.51661	4.66667	0.57735	27.7833	4.1001	22.5833	9.03	14.3	3.74032	6.3	5.33292	2.42857	0.709843	1.875	1.70496	315.333	36.2951	360.667	34.3123	1.75392	1.38423
216	Yabani Montakhab 7	Egypt	TEJ	0.333333	0.57735	142.5	3.53553	138.667	8.0829	27.6	12.1787	18.5667	6.74858	8.66667	3.05505	7.33333	1.1547	11.625	0.883883	8.7	1.9799	3.66667	4.50037	2.35	0.494975	0.375	0.37333	0.391667	0.0824958	399.667	49.4402	387.333	34.7898	1.78357	1.89363
217	YRL-1	Australia	ADMIX	2.33333	1.1547	169	10.1489	177.667	8.0829	32.8	3.53695	20	8.14616	7.33333	1.1547	4.66667	2.08167	18.1667	3.55328	22.6	ND	14.1	5.63116	11.4	3.81576	1.87672	0.876795	2.5963	2.15888	344.5	58.6899	375.5	28.9914	1.34105	1.44543
218	PI 298967-1	Australia	ADMIX	4.33333	0.57735	169	13.5277	159	1	21.8333	2.93995	19.1333	2.70986	6.66667	2.51661	6.33333	0.57735	20.25	1.78955	15.7	3.13488	14.2333	6.88501	6.36667	4.31316	1.94497	0.877306	1.16222	0.734131	386	31.4325	385	38.1838	1.95038	1.94959
220	Azerbaidjanica	Azerbaijan	TEJ	0.333333	0.57735	161.667	6.35085	166	14	40.7667	12.6635	29.6667	7.73649	13.6667	4.72582	11.6667	2.88675	26.3	6.36573	25.4833	1.76163	36.5667	24.3247	28.6	10.5773	2.34117	0.901816	2.56889	1.09991	399.667	82.0995	397	35.0428	1.82552	1.90749
221	Sadri Belyi	Azerbaijan	AROMATIC	1	1.73205	185	7.2111	188.533	8.10267	39.4667	7.76938	45.7	24.4659	9	1	7.66667	4.04145	20.9167	1.0981	19.6833	2.67597	35.1667	5.36687	33.1	22.7581	2.85866	0.382572	3.3127	0.239062	386.667	62.2281	428	17.088	1.36548	1.34606
222	Paraiba Chines Nova	Brazil	IND	0.666667	0.57735	212.667	15.308	198.033	6.51178	63.2667	5.54286	23.55	15.7685	10.6667	2.08167	10	2.82843	21.6333	2.4116	16.15	3.34776	50.6667	4.60145	27.1	19.2031	4.64205	0.418511	3.87685	1.71169	382	27.1846	388	18.0831	2.00913	1.8366
226	IRAT 44	Burkina Faso	TRJ	2	2.64575	173	12.53	154.667	3.21455	23.9333	5.15008	10.7	4.80833	5.66667	1.1547	5.66667	3.78594	30.7667	1.84278	24.8333	10.251	18.9	5.79741	21.4333	27.8204	3.18778	1.01511	3.775	2.14253	355.667	31.0859	382.333	37.072	1.659	1.7705
227	Riz Local	Burkina Faso	ADMIX	1.66667	2.88675	208	22.6274	205.333	11.0151	78.4	21.1858	69.3	18.7838	7.66667	2.51661	9	3.4641	31.6667	3.10819	24.9	2.56953	39.2667	12.813	40.0333	17.9723	4.16138	0.290829	4.50556	0.639897	367.667	17.2143	377.667	10.2144	1.73219	1.51262
228	CA 902/B/2/1	Chad	AUS	2	1.73205	174	14.1774	174.333	10.6927	30.3	2.5632	20.9	15.3385	9.33333	0.57735	6	3.4641	22.2167	3.48078	20.15	1.52561									389.333	32.7159	403	13.8564	1.32245	1.45285
229	Niquen	Chile	TRJ	1.66667	0.57735	140.667	8.0829	132.667	5.7735	17.7333	4.0129	19.9667	4.17892	8.33333	1.1547	10.3333	1.1547	25.4667	2.68995	23.4667	5.82866	17.3667	2.15948	20.7	9.88534	1.9647	0.515344	1.77244	0.792192	401.667	20.5508	383.333	43.062	1.96086	1.63062
231	Hunan Early Dwarf No. 3	China	IND	0.666667	1.1547	83.6667	14.0119	91	4.58258	14.5	10.748	9.36667	2.73008	7	4.3589	7	2.64575	14.1833	4.64767	15.1667	5.62591	10.5	13.5015	9.33333	3.75278	0.908333	0.685061	1.18849	0.582432	373.667	34.9476	279.333	21.9393	1.60863	1.96819
232	Shangyu 394	China	TEJ	0	0	113.667	17.5024	113	5.2915	7.16667	2.88848	7.06667	1.02144	5	2.64575	5.66667	0.57735	14.7333	3.57922	12.5	4.08136	6.73333	5.47205	7.06667	2.95353	1.11389	0.170035	1.2819	0.643348	420.667	41.138	387	57.2364	2.40847	2.29359
234	Aijiaonante	China	IND	0	0	101	1.41421	96.3333	2.08167	25.9667	8.05005	17.8	6.14898	14	3.60555	10.6667	3.78594	11.7667	4.97427	9.4	4.18688	12.1	6.51076	14.0333	13.1948	0.97037	0.585738	1.07967	0.532867	429	44.5084	396.667	17.6163	1.81278	2.18307
235	Sze Guen Zim	China	IND	0.333333	0.57735	186.5	8.04674	184.833	8.51959	75.45	14.4957	63.4333	14.4293	12.6667	1.52753	13	2	20.1	9.84733	15.4667	2.30344	46.0333	3.87341	38.1333	5.9911	1.89126	0.310961	2.39444	0.526402	394.333	57.1343	384.667	29.8719	1.73246	1.51047
236	WC 521	China	ADMIX	1.33333	0.57735	156.333	4.04145	153.167	6.8252	31.4	11.9549	30.3333	19.2563	5.33333	1.52753	4.5	2.12132													397.667	22.1435	378.333	21.3854	2.23715	1.93597
239	WAB 502-13-4-1	Cote D'Ivoire	TRJ	5	1	173	5.65685	166	5.2915	19.9	7.90759	23.1	11.5222	6.66667	1.1547	5.66667	2.08167	19.1833	5.99361	24.5833	2.36766	13.3667	5.63235	19.1333	14.478	2.16508	0.662852	3.07667	1.22419	388	29.6985	323.333	39.0043	1.76721	1.91504
240	WAB 501-11-5-1	Cote D'Ivoire	TRJ	4.33333	1.52753	170.833	3.40343	167.333	9.45163	21.3667	1.70978	22.3333	6.0542	5.33333	1.52753	5.66667	1.52753	25.7	1.70587	24.2333	4.47363	16.5667	1.24231	20.3667	12.9423	3.20278	0.693438	3.61587	1.12446	391.333	9.07377	332.667	29.8719	1.90219	2.11123
241	ECIA76-S89-1	Cuba	IND	0.333333	0.57735	105	5.65685	105.667	4.04145	14.9	5.37308	24.6	13.8849	6	1	11	3.60555													381.333	51.0816	369.333	33.5311	1.4266	1.34251
242	27	Dominican Republic	TRJ	1	0	199.333	7.63763	191.833	7.42181	39.4667	2.17792	29.6	12.5503	4.66667	1.1547	4.66667	1.1547	22.6	1.54029	22.2167	3.90043	18.7333	2.4379	14.3667	6.76782	4.325	0.114564	3.22667	1.09551	402	27.074	370	14.4222	1.89187	1.88381
244	Arabi	Egypt	ADMIX	4	ND	150.833	7.97392	169	2	30.2	11.1732	26.6	4.80416	9	4.3589	6.33333	0.57735	19.0333	3.42065	17.7333	2.00645	5.3	4.85386	4.66667	2.66896	0.649242	0.323864	0.861111	0.58031	384.667	32.3471	337	27.8747	1.62724	1.86704
245	Sab Ini	Egypt	TEJ	1.33333	1.52753	177.667	15.3731	187	7	34.3333	3.00888	35.7667	9.56678	8.66667	2.51661	7.33333	1.52753	27.8833	1.32885	25.8667	2.39078	27.6333	3.91706	26.2	1.41774	3.20444	0.726218	3.40028	0.785361	424	25.2389	389	51.1175	1.47552	1.49197
246	Saraya	Fiji	AUS	3	2	191.333	9.2376	191	8	38.1333	3.40196	51.5333	14.9841	11.3333	1.1547	14.6667	4.04145	23.4667	0.557524	21	1.55242	26.2333	1.7673	32.7	10.8724	1.98385	0.260811	2.13004	0.359073	358	3.60555	320	28	1.61312	1.71602
247	Desvauxii	Former Soviet Union	TEJ	0.333333	0.57735	165.667	20.0083	173	10.1489	29.1	6.08112	27.3333	5.71343	6.33333	3.05505	8	2	24.8167	1.63274	18.8667	3.26548	17.1667	12.1919	19.9667	1.10604	2.2588	0.983851	2.30462	0.581701	393.333	44.7698	345.667	41.0163	1.50525	1.64622
248	Caucasica	Former Soviet Union	TEJ	1	1	180.5	7.08872	187.033	9.50807	36.7	11.6773	33.5333	6.25167	8	2.64575	6.66667	1.1547	25.2667	3.47359	24.4667	4.47893	21.5667	16.9134	27.9333	7.61402	2.62828	1.97583	4.15833	0.629539	431	11.3137	412.333	45.6545	1.33171	1.59851
249	Pirinae 69	Former Yugoslavia	ADMIX	1.33333	1.1547	181.333	3.21455	174.3	13.2503	50.8	6.20725	47.9	31.9612	8.33333	1.1547	7	4.3589	30.0667	6.09433	19.375	6.68216	26.0333	6.83691	15.55	2.19203	3.20053	1.08459	1.57	0.608112	411.667	42.1584	375	41.9047	1.78838	1.62477
251	H256-76-1-1-1	Argentina	TRJ	0.5	0.707107	127.333	2.08167	126	4.3589	12.05	0.0707107	26.5	9.46942	6	1.73205	7	2.64575													398	19.975	401.667	20.7445	1.84984	1.69047
252	Djimoron	Guinea	IND	2.66667	3.05505	205.667	9.50438	194.167	8.43109	69.4333	2.28546	66.9667	33.9412	10.6667	0.57735	13	5.2915	17.1833	5.12746	15.1167	2.23178	26.7	7.93032	32.5	29.1046	1.058	0.331005	1.07398	0.46622	391.333	47.184	366	16.5227	2.03483	1.88728
254	Hon Chim	Hong Kong	IND	1	1	205.333	10.2144	195	9.53939	37.0333	5.90113	25.8	1.21655	8	1	6.66667	0.57735	14.0667	6.38775	14.075	4.56084	22.3333	4.15251	10.35	1.06066	2.04167	0.299421	1.27286	0.442447	392.667	31.0859	389	16.5227	1.96757	2.11249
255	Pai Hok Glutinous	Hong Kong	IND	0.666667	0.57735	184.667	3.21455	189.667	6.4291	80.8	12.7008	85	0.793725	14.3333	2.3094	14.3333	2.51661	23	ND	11.7667	2.90918	23.0333	4.12593	30.1333	11.6723	0.799163	0.245858	1.12324	0.539918	385.333	41.1015	392	7.2111	1.70537	1.92156
257	Agusita	Hungary	TEJ	1	1	152.833	4.85627	163.667	11.3725	18	7.96806	14.8333	2.80416	5.33333	1.52753	4.66667	0.57735	24.7	3.25115	20.2333	3.47934	18.3	11.4241	12.55	2.6163	2.80556	1.50889	2.09857	0.0585888	402.667	15.308	368.333	71.8981	1.83312	1.53278
258	Tia Bura	Indonesia	TRJ	2.66667	1.52753	213.333	3.05505	211.333	3.21455	42.4333	12.8485	34.3333	12.3314	6.66667	2.08167	6.66667	1.52753	20.75	0.983616	17.6667	5.17115	14.6667	5.54106	14.3	5.09117	2.15417	0.44828	2.34857	0.294965	362.333	37.072	317	16.5227	2.3153	2.17119
259	Sadri Tor Misri	Iran	ADMIX	2.33333	2.08167	191.667	30.0056	210	13.1149	73.4	6.08933	83.0333	10.2021	10	1.73205	9.66667	1.52753	29.2667	3.12903	24.3333	3.9976	44.2667	8.7134	33.3	28.0284	4.47842	0.326382	5.76319	0.460602	374.667	42.548	378.333	17.0098	1.83511	1.7066
260	205	Iran	AROMATIC	3	3	248.667	7.76745	261	9.64365	176.5	15.52	142.2	25.8339	20	1	16.3333	2.3094													371.5	23.3345	312	42.1545	1.97897	1.70891
261	Shim Balte	Iraq	AUS	2	2.64575	168.5	6.94622	168.8	3.36452	54.6	4.74658	42.4333	11.6972	13.3333	2.51661	11.6667	3.05505	19.9	1.62096	18.3333	3.10658									380.667	20.5508	317	12.1244	1.23058	1.42831
262	Halwa Gose Red	Iraq	AUS	1.33333	0.57735	135.667	9.29157	132.333	17.6163	16.15	3.88909	22.7667	5.40401	10.3333	5.1316	11.5	3.53553	21.9333	0.419325	20.65	ND	15.3	14.8799	8.9	ND	1.23168	0.645389	0.809091	ND	378.667	23.029	340	28.3549	1.33671	1.4874
263	Maratelli	Italy	TEJ	0.333333	0.57735	165.333	6.65833	161.233	2.25019	29.7333	8.88613	20.9667	8.62632	6.66667	1.52753	9	7	23.85	2.42848	20.7333	2.9683	23.6	5.66657	14.6667	9.05226	3.08042	0.650357	2.43135	0.954829	476.333	6.4291	459	2.82843	1.84675	1.76929
264	Baldo	Italy	ADMIX	0.333333	0.57735	183	5	184.667	5.50757	36.5667	20.5369	35.2	14.0808	6	1.41421	6.66667	2.51661	31.1333	3.60636	34.3333	2.67597	35.9	21.2789	31	14.0096	4.08762	0.230285	4.52444	1.03667	472.667	30.4357	445.667	32.3471	1.57943	1.7159
265	Vialone	Italy	TEJ	0.333333	0.57735	202	1.73205	195.167	2.5658	43.9667	9.58141	58.4	9.20489	7.33333	1.52753	8	1	27.7167	1.92115	28.9	0.563471	30.6	4.85077	35.7667	5.71431	4.49524	0.696981	4.46369	0.274561	410.667	14.5029	398	15.7162	1.58781	1.6863
266	Hiderisirazu	Japan	ADMIX	0.666667	0.57735	164.667	2.3094	160	3	13.0333	1.76163	12.3	2.61534	4.66667	1.1547	4	0	16.8	4.77834	16.7167	3.81357	9.83333	1.56312	11.2333	4.38216	2.225	0.752911	3.20278	1.59518	397.333	43.5584	442	15.5242	1.6449	1.79762
267	Hatsunishiki	Japan	TEJ	2.33333	0.57735	172.167	12.5731	163	3.60555	25.5	8.45931	23.0333	10.8353	8.66667	1.52753	8	3	20.3333	7.36637	18.6167	3.20364	21	11.9637	13.6667	9.05888	2.11511	0.919216	1.71714	0.848778	392.5	51.6188	385	32.9242	1.54808	2.11116
268	Vavilovi	Kazakhstan	TEJ	1	1	179.167	34.3669	196	10.583	36.1333	14.1182	33	0.556776	8.33333	2.08167	8.33333	1.1547	29.725	2.93449	26.3	0.777817	28.9	23.3771	31.8333	9.55737	3.92909	0.8331	3.06074	0.770686	412.333	25.5799	400.667	31.6439	1.63131	1.71477
269	Sundensis	Kazakhstan	IND	1	1.73205	145	16.8226	143	8.18535	18.2667	7.97517	21.0333	5.4151	5.66667	1.52753	5	0	22.125	0.176777	22	ND	12.15	1.90919	5.85	6.43467	2.31429	0.545482	0.742857	0.787919	447	48.775	397.333	16.563	1.61605	1.94081
270	Osogovka	Macedonia	ADMIX	1.33333	1.52753	170.333	25.3246	155	17.4356	12.7	1.9799	14.2333	7.52219	4	1.73205	4	1	29.2833	9.66519	19.9	4.89923	14.3333	8.71856	9.63333	8.02143	2.55857	0.842449	2.83333	1.70025	446.333	12.0554	436.667	34.3123	1.8133	1.81781
271	M. Blatec	Macedonia	ADMIX	2.5	0.707107	196.333	5.50757	196.667	7.50555	30.7667	13.0117	36.6333	6.40104	5	2.64575	5.33333	1.1547	32.2167	2.82238	33.2833	8.71727	13.1667	3.32014	16.4667	2.53246	3.20833	0.938342	3.32667	0.395137	405	30.8058	368.667	19.0351	1.90603	1.60549
273	Varyla	Madagascar	ADMIX	2	1	200.5	9.34077	191.333	5.03322	46.1333	24.2176	34.2333	9.85613	7.66667	3.21455	7.33333	1.52753	25.75	0.173205	22.25	4.84691	12.7333	3.8553	13.8333	8.55005	2.38429	0.107694	1.89074	0.877537	400.333	34.8473	370	27.4044	1.81868	1.61951
274	Padi Pagalong	Malaysia	TRJ	2	1.41421	191	39.95	209.667	2.51661	48.1	23.254	57.4333	29.0492	7	2.64575	7.33333	3.05505	23.3167	2.93868	22.0667	6.91309	12.5667	0.404145	9.73333	8.37994	2.44167	0.595527	2.95833	0.223917	418.667	30.0888	386.5	6.36396	1.85543	1.8373
275	Sri Malaysia Dua	Malaysia	TEJ	0.666667	0.57735	165.333	4.04145	153.5	4.94975	29.8333	7.81366	15.5	ND	7.66667	1.52753	8.5	6.36396	23.1167	1.78629	21.5	0.848528	21.0667	3.01386	18.0333	26.2987	2.88194	0.179231	2.61154	1.57195	388.667	38.175	420	15.5563	1.44401	1.72738
276	Kaukau	Mali	AUS	1	1	216.667	5.68624	211.667	9.45163	82.6333	31.914	82.8	15.7445	6.66667	2.88675	8	2.64575	18.75	7.71022	16.4	4.66557	35.1667	14.1649	34.8333	13.3882	1.71639	0.357616	1.98017	0.311043	375.667	8.5049	385.667	8.3865	1.81809	1.63011
277	Gambiaka Sebela	Mali	TEJ	0	0	127.667	8.62168	129.933	6.19785	13.2667	0.416333	21	9.20489	4	0	6.66667	2.08167	22.85	0.212132	21.4333	1.77858	4.1	0.424264	15.25	6.15183	1.025	0.106066	1.99722	0.255344	407.667	16.773	402.667	47.8574	1.56128	1.38351
278	C1-6-5-3	Mexico	ADMIX	1	1	124	9.89949	116.667	12.4231	12.8667	3.02379	14.6	6.96348	5	1	6.33333	1.52753													375.667	27.6827	386	55.5068	1.88555	1.77628
279	Kon Suito	Mongolia	TEJ	3.33333	2.08167	139.333	8.14453	144.333	2.88675	14.45	0.353553	17.9	8.72296	6	1	7	3	26.6667	1.98137	23.8167	0.85049	12.1667	3.41955	41.2	19.9008	1.99194	0.685495	5.04264	3.22812	418	7	366.333	4.04145	2.01701	1.86268
280	Saku	Mongolia	ADMIX	2	1.73205	174.667	9.71253	171.333	4.72582	24.9	6.84324	15.75	6.71751	3.66667	0.57735	4.66667	1.1547	18.4	7.84889	15.85	4.31335	4.4	2.498	6.93333	8.42872	1.23333	0.404145	1.64107	1.01268	386.333	49.9032	385.333	17.0098	1.83067	1.58248
282	Triomphe Du Maroc	Morocco	TEJ	0.333333	0.57735	113.167	2.92973	124.667	13.2035	12	1.82483	11.6667	6.36344	4.33333	0.57735	4.33333	1.52753	18.8833	2.43379	16.125	4.63155	2.73333	1.95533	4.56667	6.24286	0.781667	0.120451	1.29167	0.931024	414.667	7.02377	402	20.8087	1.57907	1.54906
283	Chibica	Mozambique	TEJ	2	1.73205	143.167	10.681	136.333	19.1398	25.5	1.13137	22.0333	8.72028	7	1.73205	8	1	22.2	3.11127	16.35	2.82843	8.9	2.60576	9.56667	8.13654	1.33	0.20664	1.2875	0.898001	384.667	10.116	397	39.8372	1.51267	1.9664
284	IR-44595	Nepal	IND	0	0	101	6.08276	119	20.0749	14.5333	0.416333	22.4333	11.142	7.33333	1.1547	11	4													409.333	20.7445	373.333	12.6623	1.6663	1.77832
285	Tox 782-20-1	Nigeria	TRJ	1.33333	1.52753	151	3.4641	155.667	21.0792	16.9667	1.59478	11.9	1.9799	4.33333	0.57735	5	2	18.0667	1.0251	14.45	3.82655	6.76667	0.90185	10.5	10.3494	1.36611	0.0984651	1.95	1.20208	415.333	38.9401	371	19.6723	1.39856	1.79738
288	Italica Carolina	Poland	TEJ	1.66667	1.1547	143	2.64575	141.667	5.50757	22.6	8.22375	17.9	3.29242	8.33333	1.52753	8	4	22.85	2.16044	24	2.34041	21.4	8.72296	22.5667	12.2659	1.78558	0.36478	2.46037	1.42084	409.667	26.0832	366.5	26.163	1.5294	1.44156
289	Lusitano	Portugal	TEJ	1.66667	2.08167	168	2.82843	160	7.2111	26.85	9.40452	19.9333	6.90966	10.6667	2.51661	7.33333	1.1547	22.5167	1.79606	21.2	6.62854	30.6	6.42106	20.6	12.3746	3.0187	0.898643	2.31296	0.977215	448.333	9.60902	430	38.1838	1.68173	1.62503
290	Amposta	Puerto Rico	TEJ	0.333333	0.57735	141.25	3.18198	134.667	15.5671	8.85	1.20208	13.7667	6.12073	5	0	5.33333	2.08167	12.25	5.09117	16.8333	4.16693	5.7	0.989949	12.6667	10.2481	1.14	0.19799	2.56667	0.259272	376.5	95.4594	434.333	37.5411	1.97434	1.69228
291	Toploea 70/76	Romania	TEJ	0	0	106	2.64575	112.333	2.88675	7.6	2.43311	11.0333	5.9096	5.66667	1.1547	6.66667	3.21455	9.26667	3.406	11.1833	4.28204	3.7	3.72693	10.6667	9.05778	0.55463	0.291896	1.30139	0.911389	417.333	35.3034	433.333	5.68624	1.83831	2.0739
293	TOg 7178	Senegal	ADMIX	2.66667	2.51661	217	5.56776	208	18.0278	88.9	4.80833	73.3	14.2664	9.66667	3.78594	9.33333	4.16333	31.2833	4.41088	31.6333	2.36925	41.7333	7.34597	42.2	12.7644	5.41786	0.605036	6.26528	1.12463	409	12.1655	411	4.58258	1.68173	1.72416
294	SL 22-613	Sierra Leone	ADMIX	3.33333	2.51661	157.333	4.6188	150.167	8.97682	19.3667	4.21466	15.2667	5.41233	4.33333	1.1547	4.66667	0.57735	15.4667	8.04089	13.175	1.37886	3.06667	1.2897	3.43333	4.3501	0.549074	0.285535	0.84	1.09672	358.667	15.5027	343	7	1.83966	1.95465
295	Bombilla	Spain	TEJ	3.33333	0.57735	172.667	10.0167	164	15.7162	35.0667	8.21361	25.9333	6.76782	9	1	6.33333	0.57735	22.5167	3.58341	24.4667	1.66908	14.8	4.08534	10.9	5.78878	2.02778	0.471447	1.65185	0.520248	419.667	23.5018	409.333	23.1157	1.61046	1.61046
296	Dosel	Spain	TEJ	0.666667	0.57735	137.333	2.08167	140	7	15.0333	2.72091	8.75	0.0707107	6	0	5.33333	2.3094	20.4833	1.63121	19.9833	7.86787	5.3	2.92062	7.93333	10.981	1.00778	0.408062	1.18333	1.22381	415	38.7427	403.667	35.3883	1.51823	1.55781
297	Bahia	Spain	TEJ	0.333333	0.57735	128.667	8.73689	129.5	7.77817	14.2333	5.90282	13	2.05183	4	1	4.66667	0.57735	24.5833	4.28787	23.2	3.88909	4.3	2.55343	6.1	6.6468	1.00833	0.441824	1.525	1.6617	396.333	44.0606	412.333	17.9536	1.37107	1.4751
298	LD 24	Sri Lanka	IND	1	1.73205	178.333	2.88675	175.167	11.471	46.3667	8.80473	46.5333	21.0918	6.66667	0.57735	8	3.4641													416.333	4.6188	348	42.7902	1.92305	1.68777
299	SML 242	Suriname	IND	0.333333	0.57735	189	12.1655	184	13.4815	43.7333	16.3922	48.0667	16.4446	10	2.64575	14.3333	5.85947	18.2	3.78021	19.65	2.25167	44.8667	14.948	56.4667	28.5279	2.8001	0.640458	3.65519	1.09708	395.667	17.2143	387.667	10.6927	1.82278	1.7085
301	Melanotrix	Tajikistan	TEJ	1	1.73205	196.833	12.7704	195	13.8924	40.7	13.6963	37.7	3.1241	9	3	10.3333	1.1547	22.6333	0.388373	23.05	1.60935	32.5667	7.67094	30.9333	7.04935	3.7037	0.411911	3.35111	0.925822	432.333	22.8108	358.667	23.4592	1.72444	1.79512
303	Kihogo	Tanzania	TEJ	0	0	123.333	4.04145	121	3.60555	15.2333	6.41275	11.4333	1.26623	4.33333	0.57735	4	1	20.35	4.39403	25	2.6163	4.13333	4.39242	4.4	1.55563	0.793651	0.455785	1.24667	0.829672	404	11.1355	357	14.7309	1.24872	1.204
304	519	Uruguay	IND	2.33333	2.51661	202.667	1.52753	193	7.54983	65.5333	28.9554	44.5333	14.1642	11.6667	4.04145	9.66667	3.05505	18.0333	3.43596	16.8333	3.17582	36.6333	19.8973	26.2667	8.53249	1.85534	0.524975	2.04841	0.493989	368.333	41.0041	345.333	21.1975	1.61705	1.94069
305	Doble Carolina Rinaldo Barsani	Uruguay	ADMIX	0	0	175	2	172.667	4.93288	25.3	5.49454	32.2	9.26769	6	1	5.66667	2.08167	26.3333	0.775134	22.5167	9.90471	14.7	2.52389	15.5333	10.0451	2.3119	0.218465	2.50417	0.949534	416.667	30.9246	405.333	58.7566	1.43441	1.51616
306	WIR 3764	Uzbekistan	TEJ	1.33333	1.52753	180.667	4.93288	172	12.49	31	7.43034	30.0333	5.0362	8.66667	1.52753	9.66667	0.57735	22.1	0.785812	23.3	3.50107	26.4667	6.02771	28.3333	7.74231	2.91556	0.342626	3.61806	0.96498	432.333	35.1615	424	39.95	1.41684	1.96748
307	Uzbekskij 2	Uzbekistan	TEJ	1.33333	0.57735	177.5	0.707107	175	19.0526	18.8667	6.31057	20.8333	7.75005	4.33333	2.3094	4	0	22.1	0.777817	26.45	ND	9.36667	3.47035	6.93333	8.29719	2.86889	1.5683	1.73333	2.0743	467	16.8226	376.333	42.1466	1.73342	1.9008
308	Llanero 501	Venezuela	TRJ	3	0	161.667	4.72582	158.667	7.50555	19.3333	3.90683	14.7333	4.2395	4.33333	0.57735	4	1													408.333	18.7705	394	19.799	2.32696	2.43487
310	R 101	Zaire	TRJ	2.66667	1.52753	171.667	5.03322	166	3.60555	21.5333	3.07463	15.5	2.68514	4	0	3.33333	0.57735													376.667	16.1967	317.667	35.8515	1.80498	1.9449
311	56-122-23	Thailand	TEJ	2.66667	1.52753	138.5	3.90512	138.5	2.12132	18.4667	4.53689	13.7333	3.06159	6.66667	1.52753	6.33333	1.52753	13.9833	4.92756	10.55	3.80887	6.23333	3.82143	3.23333	4.2194	1.06	0.537773	0.583333	0.665833	377.333	24.1316	415.333	7.02377	1.85284	2.08027
312	Aswina 330	Bangladesh	AUS	3.33333	2.08167	192.667	10.4083	186	7	43.6667	8.54537	40.7	7.13372	11.6667	0.57735	13.3333	1.52753	19.2833	4.01258	22.05	1.99437	36.7333	3.96274	33.6333	11.7462	2.74134	1.19531	2.20812	0.356875	381.333	10.7858	377	9.89949	1.87085	2.23947
313	BR24	Bangladesh	IND	2.66667	1.52753	147.333	2.51661	144	7.54983	25.2667	6.90821	41.65	9.97021	5	1	7.66667	2.51661	17.6333	0.725144	15.4	3.81969	9.33333	4.10041	13.7	13.7815	1.80444	0.471232	1.66571	1.11103	345.333	11.5902	327	37	1.57602	2.03672
314	CTG 1516	Bangladesh	AUS	2.33333	1.52753	162.167	4.31084	159.333	4.72582	26.3667	4.82321	20.3333	0.757188	9	1	8	1	16.1833	3.6484	11.7667	6.20833	5.8	2.3516	3	1.83303	0.707407	0.17261	0.424206	0.255363	368.333	17.4738	323.667	32.0832	1.57191	1.93008
315	Dawebyan	Myanmar	IND	1	1	210.667	2.08167	197.25	1.06066	105.05	20.0111	47.4333	9.35111	11.3333	2.88675	8.33333	1.52753	25.9	2.97027	16.4	5.49113	35.4333	13.8774	15.5667	7.78353	1.175	0.148215	1.40234	1.02322	380.333	15.5027	374.667	15.1438	1.37625	1.51507
316	DD 62	Bangladesh	AUS	3.66667	1.52753	170	1	160.667	13.7961	44.3667	24.3734	25.9	12.9569	6	1.41421	5.33333	1.52753													362.333	47.8156	328	13.7477	1.60414	1.54998
317	DJ 123	Bangladesh	AUS	3.33333	1.52753	196	8	189.667	20.2073	31.2333	6.52099	32.5333	13.0715	6.66667	1.52753	7	2.64575	25.975	0.601041	29.2333	2.45832	16.8333	10.6162	21.4	6.02246	3.30333	0.476119	3.5875	0.521362	389	14.5258	360	35.0856	1.62236	1.85172
318	DJ 24	Bangladesh	AUS	0.666667	1.1547	208.333	4.16333	198.167	6.8252	62.7	12.6503	43.1667	14.2739	6.33333	1.52753	5.66667	0.57735													351	52.144	366.333	50.2925	1.52263	1.74398
319	DK 12	Bangladesh	AUS	3	2.64575	201.333	9.71253	195.333	9.60902	54.9667	11.6629	47.05	19.304	9.33333	1.1547	7.66667	2.08167	15.55	1.24399	12.55	4.31335	13.7	9.42974	7.35	0.777817	1.04316	0.549545	0.84881	0.402377	342.667	33.5012	352.333	28.9367	1.76029	2.08593
320	DM 43	Bangladesh	AUS	2	2.64575	198	4.58258	186	7.54983	77.3	23.4467	27.8	16.432	14.3333	2.51661	8	2.64575	22.1	0.705337	16.125	6.82358	33.3667	10.3355	13.5667	14.8934	1.50219	0.0515287	1.37609	1.22251	405.333	8.5049	360.333	34.0637	1.25654	1.828
321	DM 56	Bangladesh	AUS	2.33333	1.52753	157	8.18535	153.167	9.80221	19.8	4.01497	8.9	0.424264	5.33333	0.57735	4.33333	0.57735	14.4167	4.06827	13.95	ND	2.93333	0.960902	1.1	1.21244	0.382222	0.0389365	0.227778	0.163583	381	35.3553	298	28.6182	1.65456	1.87622
322	DM 59	Bangladesh	AUS	2	2	155.667	8.73689	160	12.7279	24.8333	3.52184	25.3	10.3238	8.33333	0.57735	8	3	13.8167	2.58183	17.9	ND	3.56667	1.9218	4.8	7.36274	0.470437	0.295608	0.90125	1.07657	357.667	14.5717	347	53.7401	1.3311	1.87042
323	DNJ 140	Bangladesh	AUS	2	1.73205	197.333	6.65833	185.833	23.6132	84.9333	22.0557	87.55	31.6077	12.3333	3.05505	12.5	4.94975	19.4167	1.6266	19.425	0.106066	31.8667	9.50228	21	20.7589	1.49745	0.521218	2.00486	0.354535	375.333	18.8768	393.5	19.0919	1.57187	1.5232
324	DV 123	Bangladesh	AUS	5.66667	1.52753	159.167	7.28583	163.067	3.68963	21.4	2.68887	24.1333	11.5846	5.33333	0.57735	5.66667	2.88675	10.1333	0.763763	11.45	5.8611	2.86667	1.50444	5.53333	6.4941	0.351667	0.0689807	0.575397	0.440408	388.667	20.5508	327.667	33.8575	1.55479	1.79282
325	EMATA A 16-34	Myanmar	IND	5	ND	182.333	2.88675	182.667	10.6927	60.8667	15.4406	43.9667	10.8583	8.66667	1.52753	9	1.73205													352.667	21.1975	349.667	13.5031	2.19348	2.10499
326	Ghorbhai	Bangladesh	AUS	1.33333	1.1547	174.833	2.75379	168.667	12.5033	31	4.11461	17.8	7.01926	8	2	4.66667	2.08167	14.5667	2.33041	15.6	4.99925	8.66667	1.89033	4.8	3.2078	0.808184	0.225111	0.696032	0.44141	353.667	19.0351	322	31.4325	1.95129	2.23728
327	Goria	Bangladesh	AUS	0.666667	1.1547	173.833	9.92891	180.333	16.8622	32	13.9438	22.3667	3.46458	11.6667	4.72582	8.66667	1.1547	22.8333	2.18422	21.1833	2.1716	28.8667	10.1953	16.9667	6.6252	2.79333	0.141856	1.93152	0.389793	388.333	8.62168	399.667	41.8609	1.9236	1.91329
328	Jamir	Bangladesh	AUS	1.66667	1.1547	204	11.3137	191.833	7.28583	55.1333	3.00389	51.8	17.486	16.6667	0.57735	16.3333	6.1101	22.9333	0.68252	21.5	1.38112									393.333	42.7356	415.333	24.1109	1.41351	1.62279
329	Kachilon	Bangladesh	AUS	4	2	202.667	3.78594	196.333	15.0444	28.9667	8.99685	26.25	4.31335	9.66667	1.52753	9	3	18.95	2.57342	16.5333	6.56969	19.4	8.64349	12.2667	10.5396	2.02532	0.656171	2.02473	0.894374	374.333	16.2891	370.5	43.1335	1.761	2.31855
331	Khao Tot Long 227	Thailand	AUS	3	0	191	10.1489	184.5	4.94975	40.2667	6.75154	25.35	1.62635	10.3333	1.52753	8.33333	2.51661	22.0667	9.02501	23.325	4.278	21.6	15.6167	14.9	9.98749	1.91414	1.50259	2.3325	0.837922	363	5.65685	375.333	18.0093	2.07383	2.27191
332	KPF-16	Bangladesh	ADMIX	2.5	0.707107	184.333	4.04145	178.667	9.0185	61.35	3.3234	32.4	16.1787	14.3333	1.1547	10	4.58258	11.45	4.52548	18.45	ND	12.8333	4.40946	6.03333	6.71143	0.437586	0.0869255	0.491991	0.220091	390	37.8021	341	12.1244	1.85804	1.70625
333	Leuang Hawn	Thailand	TEJ	0	ND	108	4.3589	117.5	7.77817	5.16667	1.10151	8.7	ND	4	2	4.5	2.12132	16.1667	4.44307	11.675	3.92444	4.7	1.249	5.25	5.44472	1.21111	0.714589	1.10833	0.577471	347.667	56.1278	303.667	41.3562	2.2501	2.12817
334	Lomello	Thailand	TEJ	0.666667	1.1547	170	0	162	30.5123	25.15	2.05061	15.1333	5.22717	4	1.41421	4.66667	1.1547	20.275	14.2482	23.425	11.9147	13.65	11.5258	8.63333	7.08684	3.63333	ND	3.1375	0.724784	434	1.41421	462	16.6433	1.72724	1.59659
335	Okshitmayin	Myanmar	ADMIX	1.33333	1.1547	156.167	16.0026	148	2.64575	21.9667	3.26548	21.1	11.5966	6	1	5.33333	3.21455	20.4833	4.85009	17.0167	5.93745	8.2	4.59239	9.15	4.45477	1.20873	0.615329	1.51875	0.0265165	465	21.6564	382	32.5269	1.67761	1.91876
336	Paung Malaung	Myanmar	AUS	1.33333	1.52753	172	17.4356	181.167	7.91096	40.1667	15.0918	44.6667	16.25	8.33333	1.52753	8.66667	2.51661	22.95	5.99437	16.6333	4.10193	13.7333	5.56447	14.7333	10.6444	1.30315	0.63572	1.08532	0.367898	409.333	37.1663	354	29.3087	1.68803	1.6988
337	Sabharaj	Bangladesh	IND	2	1.73205	196	11	202.833	6.25167	79.2667	18.3805	52.4667	12.9616	11.3333	1.52753	9.66667	1.52753	23.1167	7.29629	20.5	6.20907	36.5667	2.51462	29	6.91954	1.2035	0.21987	1.15493	0.175431	403.333	24.9065	392.667	19.6554	1.6999	1.72106
338	Sitpwa	Myanmar	TEJ	1.66667	1.1547	158	1	153.333	8.5049	19.8667	1.5308	15.0667	2.5658	7	1.73205	5	1	16.7833	1.12953	21.55	1.57401	10.9	2.74044	7.6	2.78747	1.94889	0.943665	1.595	0.433791	422.333	49.2172	417	16.5227	2.11167	1.98787
339	Yodanya	Myanmar	IND	1.33333	0.57735	199.333	2.08167	199	1	42.95	7.14178	46.5333	3.7421	11.3333	5.7735	9.66667	0.57735	22.45	0.606218	24.35	2.21529	35.8333	17.7678	30.1	11.6923	3.18519	0.467613	3.27704	0.921276	429	14	418.333	41.0406	1.64993	1.71494
340	Berenj	Afghanistan	ADMIX	4	1.41421	230	28.2843	227	12.7279	66.55	26.5165	50.8	6.36396	8.66667	1.1547	8	0	18.2	ND	12.5	ND	14.45	0.636396	8.2	1.55563	1.43271	0.984101	0.817917	0.487314	347.333	17.8979	349.5	6.36396	1.45101	1.58483
341	Shirkati	Afghanistan	AUS	0.5	0.707107	199.667	7.57188	191.333	2.08167	58.5	4.95177	56.6667	6.80906	9.66667	0.57735	11	1.73205	19.6833	1.25133	15	7.62938	14.9333	5.18106	14.6333	10.4806	0.570038	0.206576	0.733333	0.450925	357.5	40.3051	364.667	16.1967	1.01356	1.02468
342	Cenit	Argentina	TRJ	2	1	191	1.73205	189.333	5.03322	27.6	3.73229	27.1333	11.5846	3.66667	0.57735	3.66667	0.57735	11.4833	1.93993	11.0167	5.20921	4.73333	0.321455	4.96667	3.75544	1.30833	0.177365	1.41667	0.932887	360.667	26.0256	359	24.5764	1.80796	1.94515
343	Victoria F.A.	Argentina	ADMIX	1.33333	1.1547	193	1.73205	188	7.81025	26.3	0.707107	21.1667	7.4144	4.66667	1.1547	4.66667	1.1547	19.5667	6.1242	25	1.63478	20.8667	3.073	13.1333	7.20023	4.145	0.841457	2.725	1.29459	431	15.8745	413.667	29.0918	1.96261	1.87688
344	Habiganj Boro 6	Bangladesh	ADMIX	4.66667	2.51661	196	11.3137	205	2.64575	77.4667	18.9255	65.7667	14.6377	13	0	14	1	17.85	8.82199	19.3833	5.01007	25	5.96322	27.5667	8.1715	1.82262	0.557267	1.5118	0.325625	403.333	9.60902	362	82.8312	1.6881	2.00666
345	DZ 193	Bangladesh	AUS	4.33333	3.78594	184	8.544	195.667	8.14453	35.1333	4.09919	30.4	11.4595	7	2	5.66667	1.52753	22.5667	5.05231	27.05	2.89439	23.1	2.16564	16.8	6.87895	2.50539	0.340804	2.54815	0.501028	397	20.0749	378.667	28.4488	1.96397	1.92427
346	Karkati 87	Bangladesh	AUS	2	1	185	6.08276	187.333	5.1316	55.3	12.2992	64.6667	26.0066	11.3333	1.1547	10	1.41421	21.7833	1.15036	18.4667	4.13834	25.3333	11.8158	23.5667	15.8153	1.15701	0.453269	0.903883	0.244796	382.333	14.9778	376	25.7099	1.01657	1.2207
348	China 1039	China	IND	0.333333	0.57735	191.667	6.4291	187.667	6.65833	49.2333	6.58508	48.8	11.738	10.3333	2.51661	9	4.58258	18.6667	5.90388	19.0667	5.64388	48.1333	4.68757	42.7333	20.8387	4.30107	1.94694	3.55556	0.620299	392.667	29.5014	399.5	16.2635	1.95189	2.20946
349	Chang Ch'Sang Hsu Tao	China	IND	1.66667	2.08167	184	5.56776	177.333	6.4291	61.0333	3.13422	52.8	9.134	9.66667	2.08167	9.33333	2.51661	20.15	5.10465	14.4667	5.10547	19.3667	4.69184	15.1333	3.30051	1.07792	0.426403	0.944343	0.0947086	338	26.5141	362.333	28.6764	1.92536	1.71946
353	ARC 10376	India	AUS	4.33333	1.1547	191.333	2.51661	197	11.3137	31.9667	7.55138	23.3	3.80395	7	2	4.33333	0.57735	17.45	2.34681	18.5667	1.37961	22	6.15873	13.9	1.05357	2.12364	0.568758	1.89596	0.960297	395.333	42.8525	389.333	20.2567	1.71044	1.93939
355	ASD 1	India	TEJ	1.33333	2.3094	184.667	2.51661	177.333	3.51188	33.5667	18.1533	24.8667	6.97878	9.33333	4.16333	7	2	22.6333	4.56107	19.45	2.96774	27.5333	17.2749	20.0333	7.8079	2.6869	0.781273	2.97296	0.701829	477.667	18.5831	423	28.6182	1.8946	2.03843
356	JC 117	India	IND	0.666667	1.1547	199	11.3137	174.333	45.3468	48.3333	3.98037	45.35	11.3844	11	1.73205	9.33333	4.04145	19.0833	2.36766	19.125	0.601041	41.2667	12.5576	36	0.989949	4.33259	1.60923	4	0.109994	398.333	23.029	399.333	17.2143	1.90342	1.30006
357	9524	India	AUS	1.5	2.12132	224.333	6.4291	218.5	2.12132	56.0333	4.14045	46.2667	7.70216	6.33333	0.57735	6.66667	1.52753	24.6833	0.553022	21.6667	4.31113	31.4667	4.00541	18.2333	5.81922	5.31079	0.82414	2.60476	0.831317	333.333	20.8167	374	12.49	1.85525	1.76731
358	ARC 10086	India	ADMIX	1	1.41421	192.667	11.0151	185.333	13.5031	35.5333	5.82437	26.3333	8.16721	4.66667	1.1547	4	0	11.2	3.24846	10.5667	4.50148	3.36667	0.568624	3.55	3.04056	0.752778	0.23457	0.803333	0.476119	379.333	8.5049	388	57.0877	2.15073	2.16897
359	Surjamkuhi	India	AUS	2	1	160.667	2.51661	159.667	8.0829	19.8333	2.47857	13.9333	2.72091	5.33333	1.52753	5	1													338.333	41.1866	352.333	12.6623	1.43926	1.70743
360	PTB 30	India	AUS	3	2.64575	196.333	9.29157	197	4.24264	36.1	8.94483	30.7	8.52467	9.33333	2.08167	7.33333	1.52753	19.8667	0.61101	17.6167	3.10336	12.5	1.15326	8.6	3.04138	1.34941	0.0930734	1.2129	0.28597	342	9.16515	348.333	18.9297	1.95596	2.088
361	F.R. 13A	India	TEJ	4.66667	1.52753	209.667	28.746	233.667	3.05505	130.9	18.6341	117.033	29.2668	10	1.73205	9.33333	2.51661													353.333	21.3854	357	22.9129	1.86336	1.76581
363	Edomen Scented	Japan	TEJ	2.33333	1.52753	204	43.8406	157.667	27.9702	26.45	3.18198	29.6	6.11474	5	0	6.33333	2.51661	22.1	ND	20.3833	3.14099	13.35	18.8798	22.4333	6.00111	4.45	ND	3.66944	0.480909	397	0	377.333	20.0333	2.15513	2.11159
364	Rikuto Norin 21	Japan	ADMIX	3.33333	1.52753	178	1.73205	174.667	12.897	32.6667	1.55027	26.5333	9.69656	6.66667	0.57735	5.33333	2.08167	21.4167	0.875119	19.9167	4.77607	28.1333	3.65285	24.3	10.4231	4.24365	0.663096	4.32857	0.673704	412.667	11.5902	347	38.1576	1.83929	2.09809
365	Shirogane	Japan	TEJ	0.333333	0.57735	122.667	3.51188	123.5	10.6066	12.9333	3.30807	10.65	0.212132	6.66667	2.3094	7.33333	1.1547	11.9	2.47487	13.525	1.23744	6.63333	2.95691	5.46667	1.62583	0.721627	0.216928	0.574091	0.183378	461	7.81025	449.667	24.0069	1.44765	2.15933
366	Kiuki No. 46	Japan	TEJ	0.666667	1.1547	166.333	22.2336	164	30.348	39.1	20.9304	16.8	3.97366	10	4.3589	6.33333	1.1547	19.3333	2.32451	14.2167	1.60416	23.3	27.282	3.7	3.57911	1.98403	1.29548	0.746667	0.692082	414	22.0681	403	19.6723	1.96067	1.80163
367	Sanbyang-Daeme	Korea	ADMIX	2.33333	3.21455	249	21.3776	230	26.0576	54.3667	32.9256	13.9333	5.72043	5.33333	4.16333	3.5	2.12132	21.55	0.173205	20.2333	0.472582	33.2667	25.2635	14.5333	10.6791	4.48016	1.45847	5.65667	0.557345	407.333	14.5029	356.667	12.0139	1.82653	1.9494
368	Deokjeokjodo	Korea	TEJ	1.33333	1.52753	182.5	6.36396	193.667	6.1101	38.8667	10.8025	56.4667	12.454	7.66667	2.08167	7.66667	2.08167	17.3167	4.04671	12.7833	5.10547	10.1333	5.0362	10.9	1.38924	1.63603	0.550272	1.4	0.259808	398	7.93725	387.667	14.4338	1.75666	1.88379
369	Sathi	Pakistan	AUS	3	2.82843	192	1.73205	190	1.73205	37.3667	2.57358	29.4333	3.61156	11	2	9.66667	0.57735	24.45	0.88459	20.1	3.14921	29.9333	9.13583	18.5667	4.62313	2.73621	0.877886	2.74623	1.07754	385.667	13.0512	348.667	8.02081	1.54391	1.78163
370	Coarse	Pakistan	AUS	3	2	208.333	2.88675	209	6.9282	63.4	10.0145	65.1667	14.9373	11	2.64575	11.3333	1.52753	18.6	1.14346	19.0167	1.11393	42.4333	10.9038	27.3667	7.4467	2.96987	0.987216	2.8322	1.04375	363.667	16.0728	366.667	9.60902	1.16197	0.969884
371	Santhi Sufaid	Pakistan	AUS	2.33333	1.52753	184.333	6.50641	188	1.73205	51.3667	6.64254	42.6	0.989949	10.3333	0.57735	9.33333	0.57735	15.1333	6.13195	13.8667	0.464579	20.0333	7.4144	10	6.41327	1.06225	0.183699	0.718333	0.401708	376.333	22.1209	378.333	17.8979	1.29727	1.67178
372	Sufaid	Pakistan	AUS	2.66667	3.05505	207.667	6.02771	203.667	7.0946	48.7	6.46452	39.7333	2.77369	10.3333	0.57735	9.66667	0.57735	17.4167	0.57735	16.9167	1.0681	18.3333	2.17332	13.2667	0.378594	1.59	0.400483	1.48657	0.171551	352.333	30.5014	330.667	12.8582	1.17168	1.47525
373	Lambayeque 1	Peru	AROMATIC	2	0	233.667	8.3865	248	6.245	99.8	19.1768	67.9	2.42693	12	1.73205	10.6667	1.1547	21.9167	2.64071	17.5833	5.18323	37	4.72864	26	9.29731	3.2159	0.617305	2.51364	1.03682	363.667	16.4418	355.333	18.7172	1.5157	1.66082
376	Breviaristata	Portugal	ADMIX	1.33333	1.52753	200	6.08276	202	0	34.1	6.10246	42.0667	12.4821	5	1	5.5	0.707107	31.6	2.09344	31.4	1.8	20.5	3.15753	30.1	9.18205	4.13944	0.46922	3.77056	0.604305	445.333	30.0222	427.667	63.5321	1.53729	1.52865
377	PR 304	Puerto Rico	TRJ	2.66667	0.57735	208.667	5.50757	203	14.1067	50.8	3.04138	40.2	5.69298	5.66667	1.1547	5	1.73205	16.7833	5.58689	13.9833	7.83603	9.93333	1.77858	9.16667	5.15493	2.165	0.551339	2.03889	0.998935	396.5	7.77817	330	32.5115	1.98693	2.12434
378	Kalubala Vee	Sri Lanka	AUS	2.66667	2.51661	194	4.58258	195.667	4.16333	93.5	9.63898	67	7.92654	14.3333	3.21455	13.6667	1.52753	22.1	1.08282	20.4833	1.6358	63.1333	4.96622	44.0333	8.67256	3.35185	0.706504	3.91917	2.05977	401.333	36.3639	380.333	20.502	1.44611	1.70368
380	Tainan-Iku No. 512	Taiwan	TEJ	1.66667	2.88675	149.667	8.96289	143.333	2.08167	22.1	6.40859	15.8	2.52389	5.66667	1.1547	5	1	17.5167	1.00167	17.8333	2.54231	3.6	0.1	2.6	0.818535	0.707857	0.173533	0.595	0.148577	425	7.2111	392	36.428	2.0722	1.86481
384	318	TURKEY	TRJ	3	1.73205	200.667	9.0185	185	6.245	48.8667	9.30609	30.1333	9.80935	7.66667	0.57735	5	1	24.0167	2.12211	18.8167	2.16237	15.7	6.87386	6.8	2.08087	2.01131	0.779841	1.34556	0.261201	399.667	22.1209	320.333	49.2172	1.86075	1.74479
385	Nira	United States	IND	1.33333	2.3094	178.667	9.71253	189	4	43.55	1.62635	45.8333	12.9662	8	3.4641	11.3333	1.52753	23.5833	1.17934	19.1667	2.72091	33.7667	20.1604	41.8667	10.4582	3.71389	1.14626	3.04428	1.13228	395	27.8747	345	39.95	1.76542	1.88314
386	Palmyra	United States	ADMIX	3.33333	2.88675	185.333	7.23418	184.333	4.6188	27.7	6.22254	29.4667	4.72476	4	1	4.33333	1.1547													376.667	6.65833	387	16.3707	1.9729	1.91075
387	M-202	United States-CA	ADMIX	0	0	121.333	8.96289	120.667	8.73689	9.46667	1.13725	9.53333	1.51767	4.33333	0.57735	5	1	14.8833	7.57072	20.575	3.50018	2.6	1.47309	1.43333	0.650641	0.741667	0.550189	0.362222	0.142413	467	30.5123	412.5	57.2756	1.83622	1.81278
389	CI 11011	United States	ADMIX	1.66667	1.1547	182	3.4641	178.333	8.02081	24.5	5.93043	19.5	4.41928	6	2.64575	3.66667	1.1547													496	46.669	458.667	32.3316	2.50658	2.05659
390	CI 11026	United States	ADMIX	0.333333	0.57735	151.667	17.2434	159.5	16.2635	17.5	12.5865	14.65	4.03051	5	1	5.5	0.707107													318.333	13.3167	322.333	17.6163	2.31635	2.10974
392	Edith	United States	TRJ	0.666667	1.1547	196.667	5.50757	200	1	36.7	4.95076	41.5	13.159	6	1.73205	6.33333	1.52753	20.0333	3.37873	18.2333	2.98719	13.5333	4.70567	12.4667	1.95021	2.05222	0.495158	2.3119	0.667937	380.333	16.2583	385	26.4575	1.8704	1.97123
394	Lady Wright Seln	United States	TRJ	0.5	0.707107	169	6.08276	160.5	10.6066	26.7333	6.08714	22.85	3.88909	5.66667	1.52753	5.33333	2.08167	22.0667	1.49527	18.5667	2.17045	11.3333	4.7648	9.03333	2.37978	2.26667	0.45	2.05746	0.96757	386.667	15.0444	395	16.5227	1.70667	2.02357
395	OS 6 (WC 10296)	Zaire	TRJ	1.66667	0.57735	179.333	13.6504	164	5.65685	45.9667	18.799	19.3	0.282843	6	0	4.33333	1.52753	16.9	1.67108	16.5167	2.06418	23.6333	25.3695	5.4	1.55885	1.66833	0.497332	1.31429	0.60051	368	38.1969	314	22.6274	1.87131	1.76688
396	Cocodrie	United States	TRJ	1.66667	2.08167	113	7.2111	120.667	4.93288	18.6333	0.873689	14.1333	2.50267	6.33333	0.57735	6	2	12.4667	5.1089	7.1	2.47487	2.03333	1.02144	0.666667	0.550757	0.294074	0.0533488	0.2025	0.173241	386.333	5.1316	373.667	38.0044	1.5636	1.66331
397	Cybonnet	United States	TRJ	1	0	108	8.7178	116.667	9.86577	13.2	3.48712	11.1333	4.28525	4.66667	0.57735	5.33333	1.1547													386	17.3494	371	42.5793	1.58269	1.57113
635	Azucena	Philipppines	TRJ	3	1.73205	224.5	7.77817	207.333	31.0859	48.75	10.9602	35.6	ND	6.66667	3.05505	4.66667	2.08167	22.45	3.16109	19.3833	0.202073	13.15	0.919239	10.4333	6.70099	3.2875	0.22981	2.24444	0.701057	417	8.88819	363	30.348	1.77288	1.69679
636	Sadu Cho	Korea	IND	1.66667	1.52753	171.333	20.1329	180.5	7.77817	50.0333	15.482	40.1667	11.5214	13	2.64575	11.3333	2.3094	13.5	ND	12.6333	2.74287	18.9333	6.28517	21.6	7.12671	0.757174	0.126328	1.74597	1.0687	408.333	21.4554	404	39	2.01747	2.2657
637	N 22	India	AUS	2.66667	2.88675	193	5.2915	194	0	44.6	1.96723	38.35	2.89914	11	1	10.6667	2.88675	18.0667	0.246644	16.5333	1.64342	26.4333	6.01027	19.2667	4.89524	2.27551	0.556556	1.8127	0.116718	373	21.9317	359.333	4.04145	1.88826	2.03406
638	Moroberekan	Guinea	TRJ	2.5	3.53553	224	7.93725	210.667	11.2398	40.4667	5.24436	25.3	3.6756	3.66667	0.57735	3	0	25.0167	1.79048	22.8667	4.24392	9.5	2.55343	4.73333	2.65769	2.62222	0.692536	1.95	0.746659	437.667	10.116	404.5	21.9203	1.75551	1.73553
639	Nipponbare	Japan	TEJ	0.333333	0.57735	136	2.64575	134	4.3589	17.5	1.13578	13.7667	2.63881	6	1	6.33333	1.52753													388	22.7156	368.5	0.707107	1.86089	1.82116
640	Dom-Sofid	Iran	AROMATIC	3.33333	1.1547	220.333	4.93288	226	12.7671	87.7333	20.7693	78.3333	4.86038	10.3333	4.6188	10	0	10.7333	6.60688	11.05	4.59619	11.5	3.25115	10.4333	3.01386	0.859441	0.187283	0.974158	0.227081	406.333	7.23418	389	19.799	1.70327	1.60778
641	Tainung 67	Taiwan	TEJ	0.333333	0.57735	134	1.41421	129	3.4641	18.6667	6.03435	13.9333	1.45717	6	1.73205	5.66667	1.52753	13.3	8.76812	8.775	0.53033	3	4.16173	0.633333	0.585947	0.411667	0.488783	0.2125	0.159099	392	8.88819	366	4.24264	2.17642	2.13882
642	Zhenshan 97B	China	IND	0	0	93.6667	5.50757	92	3.4641	11.6	3.05123	10.8667	5.38919	8.33333	4.16333	8.66667	4.04145													408.333	44.3772	398.333	31.1823	1.8961	1.77746
643	Minghui 63	China	IND	1	1	130	3.60555	126	11.3578	36.8667	0.862168	32.5333	11.3006	12.3333	2.51661	13	4.3589	12.3	7.41266	9.575	5.05581	1.4	1.66433	4.9	5.19711	0.253333	0.160278	0.498352	0.299372	402	17.088	364	24.5153	2.0754	1.68968
644	IR64	Philippines	IND	1	1	105	3.4641	108.667	3.21455	18.6	13.1522	12.4	6.2426	8.33333	3.51188	7	2.64575													417.667	14.2945	362.667	33.3067	1.92196	1.76319
645	M202	United States-CA	ADMIX	1.33333	2.3094	125.333	7.37111	125.333	4.16333	16.8333	5.37246	10.4667	0.550757	6.33333	0.57735	4.66667	1.52753													441	47.1487	460	18.0831	1.45185	1.89711
647	Cypress	United States	TRJ	3.33333	2.51661	124	5.56776	129.333	5.68624	11.35	0.636396	13.8333	7.0529	7.66667	2.88675	6.66667	2.08167													385	63.6396	375.333	12.5831	1.68796	1.52418
648	Shan-Huang-Zhan-2	China	IND	0.333333	0.57735	108.667	5.50757	109.667	11.5036	15.1667	5.95847	11.7667	5.74659	7	2	6.66667	2.08167													429.333	28.7286	394	13	1.83837	1.77368
651	Dular	India	AUS	4	3	186.667	4.72582	183.333	9.71253	32.6333	5.08953	24.1667	6.2043	7.33333	0.57735	6.33333	1.1547	20.2	2.34041	17.9167	0.938527	18.3333	6.03517	11.5	3.01164	2.66111	1.36446	2.01556	0.390802	412.333	43.4089	393	20.664	1.25258	1.61663
652	Li-Jiang-Xin-Tuan-Hei-Gu	China	ADMIX	2.66667	2.08167	218	13.1149	207	2.64575	43.2667	3.23316	27.8333	4.97226	9.33333	1.1547	8	1	19.5	0.919239	19.6167	1.35769	28.6	9.75807	15.7	2.6	2.54667	0.877857	2.44028	0.738715	402	13.5277	371.667	24.379	1.38238	1.58014

## Sheet: Table S2
Table S2: Correlation matrix in each subpopulation.
The population was devided into five main subpopulations and the admixed group, and the correlation coefficient and its significance were calculated. The lower triangle shows the correlation coefficient between two traits, and the upper triangle shows the P-values of the correlation. The correlation coefficient was calculated using Pearson's correlation coefficient, and P-values were obtained usi…
admix	Leaf bronzing score	Relative plant height	Relative dry weight	Relative tiller number	Relative thousand kernel weight	Relative total panicle weight	Relative single panicle weight	Relative SPAD	Lignin content	Relative lignin content
Leaf bronzing score	1	0.912384	0.240544	0.416402	0.376315	0.535767	0.955964	0.395258	0.822869	0.20393
Relative plant height	-0.0163107	1	0.462781	0.841828	0.199652	0.327012	0.167003	0.726624	0.116901	0.673363
Relative dry weight	-0.172674	0.108531	1	<0.001	0.939213	0.005526	0.911039	0.751568	0.937566	0.032589
Relative tiller number	-0.120039	0.0295767	0.704761	1	0.692758	<0.001	0.867965	0.442041	0.787464	0.027145
Relative thousand kernel weight	-0.147662	0.212772	-0.0127979	0.0662384	1	0.643815	0.990464	0.312066	0.937306	0.578385
Relative total panicle weight	-0.105126	0.165705	0.447144	0.530246	-0.078593	1	0.002087	0.791209	0.949102	0.105918
Relative single panicle weight	0.00940046	0.232032	-0.0190192	-0.0282961	0.00203479	0.489885	1	0.422682	0.528906	0.812436
Relative SPAD	-0.125527	0.0517946	0.0469044	0.113594	-0.16844	0.0450472	0.135862	1	0.449286	0.787427
Lignin content	0.0331766	-0.229326	-0.0116117	-0.0399517	0.0132002	0.0108671	-0.10689	-0.111811	1	<0.001
Relative lignin content	0.186675	0.0624299	-0.309017	-0.318932	-0.0930666	-0.270106	0.0403795	-0.0399588	-0.544989	1
aromatic	Leaf bronzing score	Relative plant height	Relative dry weight	Relative tiller number	Relative thousand kernel weight	Relative total panicle weight	Relative single panicle weight	Relative SPAD	Lignin content	Relative lignin content
Leaf bronzing score	1	0.294931	0.624144	0.364617	0.359573	0.851768	0.504021	0.011012	0.099671	0.791452
Relative plant height	-0.32994	1	0.552373	0.71995	0.193969	0.131198	0.344703	0.434441	0.874585	0.518849
Relative dry weight	-0.157857	-0.190865	1	0.42391	0.5453	0.401793	0.476699	0.434441	0.874585	0.518849
Relative tiller number	-0.287651	0.115846	-0.254932	1	0.789506	0.19027	0.251078	0.076679	0.539361	0.193973
Relative thousand kernel weight	0.375317	0.512597	0.253109	0.113228	1	0.012608	0.005875	0.631897	0.553921	0.240895
Relative total panicle weight	0.0793903	0.580702	0.34557	0.516245	0.82037	1	<0.001	0.131533	0.247969	0.045047
Relative single panicle weight	0.278603	0.386165	0.295915	0.460316	0.862275	0.951109	1	0.342612	0.198189	0.043618
Relative SPAD	-0.701488	0.247199	0.249367	0.529463	0.201727	0.580295	0.387708	1	0.18228	0.933904
Lignin content	0.497682	-0.100635	0.0511404	0.197029	0.247875	0.462995	0.50848	-0.412831	1	0.002231
Relative lignin content	-0.0855733	-0.217329	-0.206875	-0.402992	-0.469151	-0.71761	-0.720883	-0.0268841	-0.790054	1
aus	Leaf bronzing score	Relative plant height	Relative dry weight	Relative tiller number	Relative thousand kernel weight	Relative total panicle weight	Relative single panicle weight	Relative SPAD	Lignin content	Relative lignin content
Leaf bronzing score	1	0.882749	0.390764	0.906451	0.504317	0.270758	0.443034	0.062351	0.798882	0.350844
Relative plant height	0.0203524	1	0.00125	0.081424	0.086374	0.022555	0.925523	0.288084	0.116055	0.105229
Relative dry weight	0.11803	0.424143	1	<0.001	0.228487	<0.001	0.572564	0.45012	0.675535	0.096588
Relative tiller number	-0.0162173	0.23704	0.780391	1	0.352371	<0.001	0.604831	0.651688	0.741855	0.048948
Relative thousand kernel weight	0.0946885	0.24015	0.169914	0.131605	1	0.045477	0.027267	0.735625	0.147907	0.539193
Relative total panicle weight	0.165817	0.335712	0.606907	0.555985	0.296408	1	<0.001	0.589367	0.759553	0.640771
Relative single panicle weight	0.115908	-0.0141721	0.0853963	0.0783346	0.325539	0.619051	1	0.383133	0.352453	0.584798
Relative SPAD	-0.253019	-0.145827	-0.103944	-0.0622397	0.047963	-0.0816974	0.131652	1	0.319564	0.116599
Lignin content	0.0351534	0.21436	-0.0577178	-0.0454367	0.203498	-0.0463793	-0.140279	0.136722	1	<0.001
Relative lignin content	0.128224	-0.220809	-0.226334	-0.266799	-0.0871066	-0.0706579	0.0826986	-0.214048	-0.5394	1
indica	Leaf bronzing score	Relative plant height	Relative dry weight	Relative tiller number	Relative thousand kernel weight	Relative total panicle weight	Relative single panicle weight	Relative SPAD	Lignin content	Relative lignin content
Leaf bronzing score	1	0.687372	0.322186	0.165532	0.541532	0.977905	0.688602	0.509768	0.008029	0.714776
Relative plant height	-0.0475641	1	0.029373	0.070788	0.240675	0.314708	0.012574	0.117083	0.623451	0.140287
Relative dry weight	-0.116675	0.253405	1	<0.001	0.688727	<0.001	0.229717	0.494168	0.127975	0.177737
Relative tiller number	-0.162895	0.211259	0.757637	1	0.913093	<0.001	0.163356	0.345435	0.080724	0.377376
Relative thousand kernel weight	0.0903182	0.172627	0.0593322	-0.0161781	1	0.80889	0.557338	0.069421	0.916363	0.678988
Relative total panicle weight	0.00415167	0.149857	0.679881	0.616408	-0.036243	1	<0.001	0.06194	0.504412	0.90859
Relative single panicle weight	-0.0600192	0.361361	0.178593	0.20668	0.087792	0.547567	1	0.092093	0.783341	0.765418
Relative SPAD	0.0778391	-0.183749	-0.0807223	-0.11123	-0.264354	-0.274426	-0.248524	1	0.51054	0.625256
Lignin content	0.305937	-0.0580132	-0.17856	-0.204357	0.0155673	-0.0998185	0.0412005	0.0776976	1	<0.001
Relative lignin content	-0.0431982	0.173083	0.158379	0.10411	0.0612927	0.0172099	0.0447044	-0.0577122	-0.470486	1
temperate japonica	Leaf bronzing score	Relative plant height	Relative dry weight	Relative tiller number	Relative thousand kernel weight	Relative total panicle weight	Relative single panicle weight	Relative SPAD	Lignin content	Relative lignin content
Leaf bronzing score	1	0.520713	0.307668	0.15848	0.822765	0.636596	0.145345	0.76663	0.980922	0.497186
Relative plant height	-0.0786342	1	0.0684	0.720529	0.6324	0.161519	0.096502	0.181226	0.371629	0.235439
Relative dry weight	-0.124606	0.220705	1	<0.001	0.00834	<0.001	<0.001	0.571734	0.491499	0.132715
Relative tiller number	-0.171641	0.0438485	0.642064	1	0.007951	<0.001	<0.001	0.273219	0.46597	0.742376
Relative thousand kernel weight	-0.0285558	-0.0609394	0.327071	0.328962	1	0.002727	<0.001	0.417745	0.23001	0.820184
Relative total panicle weight	-0.0601907	0.177102	0.727249	0.646711	0.368602	1	<0.001	0.300078	0.341915	0.234818
Relative single panicle weight	-0.18409	0.209573	0.590697	0.417297	0.438665	0.863891	1	0.258593	0.275584	0.332434
Relative SPAD	-0.0363816	-0.162853	0.0692616	0.133754	0.103053	0.131562	0.14331	1	0.562233	0.564888
Lignin content	0.00293237	-0.109229	0.0842078	-0.0892222	-0.152165	-0.120743	-0.138357	-0.0709755	1	<0.001
Relative lignin content	0.0831097	-0.144724	-0.182808	-0.0402919	-0.0289787	-0.150624	-0.123118	0.0704951	-0.417996	1
tropical japonica	Leaf bronzing score	Relative plant height	Relative dry weight	Relative tiller number	Relative thousand kernel weight	Relative total panicle weight	Relative single panicle weight	Relative SPAD	Lignin content	Relative lignin content
Leaf bronzing score	1	0.054028	0.336663	0.012336	0.284755	0.915605	0.903568	0.12538	0.00311	0.790842
Relative plant height	-0.231306	1	0.038565	0.35214	0.301527	0.155103	0.005031	0.223213	0.329554	0.513895
Relative dry weight	-0.116542	0.247859	1	<0.001	0.002606	<0.001	0.005612	0.727167	0.780869	0.31494
Relative tiller number	-0.297638	0.112886	0.622354	1	0.156558	<0.001	0.14255	0.493611	0.481536	0.763779
Relative thousand kernel weight	0.146827	0.141864	0.398185	0.193668	1	<0.001	<0.001	0.342843	0.791501	0.897995
Relative total panicle weight	0.0146243	0.194337	0.552251	0.467744	0.749484	1	<0.001	0.945569	0.743546	0.459534
Relative single panicle weight	-0.0167195	0.373041	0.368674	0.200315	0.782511	0.892779	1	0.867193	0.68826	0.826418
Relative SPAD	-0.184924	0.14744	0.0424465	-0.0831782	-0.130351	0.00942206	0.0230756	1	0.984164	0.126425
Lignin content	0.348509	-0.118256	-0.0338497	-0.0855096	0.0364725	-0.0451284	-0.0553295	-0.00241595	1	<0.001
Relative lignin content	-0.0322723	0.0793279	-0.121856	0.0365656	-0.0176907	0.101808	0.0302584	-0.184423	-0.450629	1

## Sheet: Table S3
Table S3: List of significant SNPs identified through association mapping.
The SNPs showing –log10P value > 4.0 are listed together with the corresponding trait, SNP marker ID (used in rice diversity panel), chromosome number, physical position (bp, as in MSU 7 database), -log10P value, minor allele frequency, minor and major allele and the location of the SNPs on the chromosome. The location of the SNP marker was classified as exon, intron, UTR, upstream or downstream …
Trait	SNP marker ID	Chromosome	Position (MSU7)	-log10P value	Minor allele frequency	Major allele	Minor allele	Location (intergenic region, exon, intron, UTR, 1000 bp close to a gene)
Square-root transformed leaf bronzing score	id1026704	1	41535807	5.39257	0.11	C	T	188 bp upstream LOC_Os01g71670
Square-root transformed leaf bronzing score	id1027269	1	42082183	4.19916	0.24	A	G	intron LOC_Os01g72560
Square-root transformed leaf bronzing score	id5006917	5	17249762	4.08815	0.48	C	T	intergenic region
Relative plant height	id8002494	8	7984606	4.1984	0.24	C	T	exon LOC_Os08g13420 (T683M)
Relative dry weight	id6015530	6	27382490	4.87946	0.1	C	T	intergenic region
Relative dry weight	id8002877	8	9107117	4.17826	0.18	C	T	intergenic region
Relative dry weight	id12008228	12	23661669	4.86869	0.31	T	A	intergenic region
Relative tiller number	id1027513	1	42325443	4.23252	0.29	A	C	380 bp upstream LOC_Os01g72970
Relative SPW	ud2001239	2	21778775	4.68019	0.34	T	C	intergenic region
Relative SPW	id2008679	2	21812170	5.12483	0.13	G	A	intron LOC_Os02g36190
Relative SPW	id10004968	10	17366969	4.26634	0.33	T	C	86 bp upstream LOC_Os10g33140
Relative SPAD	wd4003148	4	30724662	4.12447	0.4	A	C	3'-UTR LOC_Os04g51820
Relative SPAD	id5000986	5	1545155	4.65952	0.42	G	A	intergenic region
Relative SPAD	id5000988	5	1546671	4.12328	0.28	A	C	762 bp upstream LOC_Os05g03620
Relative SPAD	id5001009	5	1614147	4.19738	0.45	G	A	intergenic region
Relative SPAD	id5001440	5	2539289	4.17089	0.47	C	T	intron LOC_Os05g05210

## Sheet: Table S4
Table S4: List of the top 50 SNPs from each trait.
A total of 50 SNPs which showed the highest -log10P values were collected and the position, -log10P value and the corresponding LD block are shown. The SNPs were ordered according to the chromsomal position. The LD blocks were determined by using Haploview 4.2 applying the method of Gabriel (detailed in the Materials and Methods). The red color shows SNP markers which are shared by more than one …
Trait	SNP marker ID	Chromosome	Position (MSU7)	-log10P value	LD block start (bp)	LD block end (bp)	LD block size (bp)
Relative plant height	id1000058	1	204126	2.8162	174692	401599	226907
Relative plant height	id1003397	1	4090558	3.03978	4005917	4173403	167486
Relative plant height	id1003490	1	4173403	3.0406	4005917	4173403	167486
Relative tiller number	id1003733	1	4427772	3.31231	4408400	4427772	19372
Relative lignin content	id1004041	1	4971993	2.62677	4969392	4975371	5979
Relative thousand kernel weight	id1004242	1	5326062	2.65538	5326062	5475749	149687
Relative total panicle weight	id1004242	1	5326062	2.36306	5326062	5475749	149687
Relative dry weight	id1005142	1	6668083	2.65692	6661627	6668083	6456
Relative tiller number	id1005142	1	6668083	3.42843	6661627	6668083	6456
Relative dry weight	id1005178	1	6794133	2.98091	6787032	7054453	267421
Square-root transformed leaf bronzing score	id1005516	1	7180947	2.80513	7177403	7332852	155449
Relative single panicle weight	id1006289	1	8174333	3.38902	8137725	8510834	373109
Relative SPAD	id1007879	1	10998909	3.11949	10939343	11357494	418151
Lignin content	ud1000550	1	11906109	3.24387	11856807	12308329	451522
Lignin content	id1008322	1	11924993	3.37493	11856807	12308329	451522
Lignin content	id1008336	1	11931155	2.74402	11856807	12308329	451522
Lignin content	id1008346	1	11952182	3.31356	11856807	12308329	451522
Lignin content	id1008401	1	12065469	2.81715	11856807	12308329	451522
Lignin content	id1008403	1	12066168	2.92977	11856807	12308329	451522
Relative total panicle weight	id1009376	1	14311295	2.0041	14172690	14337515	164825
Relative total panicle weight	ud1000811	1	18075175	2.43602	15438604	18235531	2796927
Relative single panicle weight	id1012723	1	22418794	3.73437	22369525	22498177	128652
Lignin content	id1012795	1	22557082	3.36264	22557082	22721951	164869
Lignin content	id1012821	1	22563986	2.88402	22557082	22721951	164869
Lignin content	ud1001004	1	22591363	3.20479	22557082	22721951	164869
Lignin content	id1012822	1	22591601	2.9153	22557082	22721951	164869
Lignin content	id1012834	1	22594722	2.92487	22557082	22721951	164869
Lignin content	id1012836	1	22595242	3.20479	22557082	22721951	164869
Relative SPAD	id1013296	1	23193989	2.82089	23116088	23248184	132096
Relative total panicle weight	id1013335	1	23315502	3.12917	23313092	23315780	2688
Relative total panicle weight	ud1001043	1	23315780	2.87438	23313092	23315780	2688
Relative total panicle weight	id1013354	1	23338226	2.61491	23337421	23338972	1551
Relative total panicle weight	id1013362	1	23338972	2.67794	23337421	23338972	1551
Relative dry weight	id1013402	1	23361499	2.6056	23361499	23363919	2420
Relative tiller number	id1013402	1	23361499	2.99809	23361499	23363919	2420
Relative total panicle weight	id1013402	1	23361499	3.04623	23361499	23363919	2420
Relative total panicle weight	id1013404	1	23361760	2.03414	23361499	23363919	2420
Relative tiller number	id1013422	1	23367451	2.79202	23366322	23367451	1129
Relative total panicle weight	id1013422	1	23367451	2.99795	23366322	23367451	1129
Relative single panicle weight	id1013546	1	23579131	2.70138	23518306	23609631	91325
Relative single panicle weight	id1013566	1	23583742	2.70867	23518306	23609631	91325
Square-root transformed leaf bronzing score	id1016608	1	28367634	2.80704	28347716	28429542	81826
Relative tiller number	id1017391	1	29441562	2.84071	29324976	29445755	120779
Relative tiller number	id1017422	1	29449009	2.65312	29448630	29488546	39916
Relative tiller number	id1017430	1	29482477	2.72775	29448630	29488546	39916
Relative tiller number	id1018950	1	31421262	2.96929	none	none	0
Relative lignin content	id1019385	1	31921430	2.5616	31876884	32019849	142965
Relative lignin content	id1019401	1	31939109	2.83704	31876884	32019849	142965
Relative tiller number	ud1001373	1	32300029	2.61639	32172130	32326843	154713
Relative dry weight	id1020214	1	32698021	2.60953	none	none	0
Relative thousand kernel weight	id1021758	1	34786169	2.78648	34690632	34788248	97616
Relative thousand kernel weight	id1021759	1	34788248	2.64226	34690632	34788248	97616
Relative lignin content	id1023570	1	37391135	3.04654	37312393	38233157	920764
Square-root transformed leaf bronzing score	id1023791	1	37686259	2.79903	37312393	38233157	920764
Square-root transformed leaf bronzing score	id1025077	1	39548414	2.98674	none	none	0
Square-root transformed leaf bronzing score	id1025088	1	39553459	2.80665	39549203	39825564	276361
Square-root transformed leaf bronzing score	id1025198	1	39620806	2.81733	39549203	39825564	276361
Relative tiller number	id1025292	1	39799820	2.65541	39549203	39825564	276361
Relative tiller number	id1025321	1	39824649	2.64146	39549203	39825564	276361
Relative single panicle weight	id1025861	1	40614386	2.71254	40253277	40614386	361109
Relative single panicle weight	id1025863	1	40623063	2.66254	40623063	40623668	605
Square-root transformed leaf bronzing score	id1026656	1	41349739	3.45997	41349739	41535420	185681
Lignin content	id1026656	1	41349739	3.06357	41349739	41535420	185681
Lignin content	id1026660	1	41386306	3.14685	41349739	41535420	185681
Lignin content	id1026685	1	41396262	3.97039	41349739	41535420	185681
Square-root transformed leaf bronzing score	id1026704	1	41535807	5.39257	41535729	41535835	106
Relative thousand kernel weight	id1027233	1	42036835	2.63604	42036835	42062369	25534
Square-root transformed leaf bronzing score	id1027269	1	42082183	4.19916	42082183	42086346	4163
Relative tiller number	id1027397	1	42256178	3.22855	42255303	42256178	875
Square-root transformed leaf bronzing score	dd1001373	1	42256875	3.05598	none	none	0
Square-root transformed leaf bronzing score	dd1001565	1	42316278	2.92415	42316278	42336093	19815
Relative tiller number	id1027507	1	42324402	3.09988	42316278	42336093	19815
Relative total panicle weight	id1027507	1	42324402	2.90058	42316278	42336093	19815
Relative tiller number	id1027513	1	42325443	4.23252	42316278	42336093	19815
Relative total panicle weight	id1027513	1	42325443	2.73346	42316278	42336093	19815
Square-root transformed leaf bronzing score	id1027525	1	42328671	3.4256	42316278	42336093	19815
Relative tiller number	id1027529	1	42329156	3.28348	42316278	42336093	19815
Relative total panicle weight	id1027529	1	42329156	2.07187	42316278	42336093	19815
Relative tiller number	dd1001675	1	42336093	2.83292	42316278	42336093	19815
Relative tiller number	id1027563	1	42339408	2.72702	42336674	42340565	3891
Relative total panicle weight	id1027563	1	42339408	2.21932	42336674	42340565	3891
Square-root transformed leaf bronzing score	id1027567	1	42351580	2.78734	42340608	42374798	34190
Square-root transformed leaf bronzing score	id1027571	1	42352040	3.35798	42340608	42374798	34190
Relative tiller number	id1027571	1	42352040	2.72673	42340608	42374798	34190
Relative tiller number	id1027576	1	42352787	3.26181	42340608	42374798	34190
Relative total panicle weight	id1027576	1	42352787	2.08433	42340608	42374798	34190
Square-root transformed leaf bronzing score	id1027585	1	42354084	2.7828	42340608	42374798	34190
Relative total panicle weight	id1027630	1	42376686	2.06909	none	none	0
Relative thousand kernel weight	id1027633	1	42377009	2.74123	42377009	42425393	48384
Relative plant height	id1027640	1	42378501	2.79634	42377009	42425393	48384
Relative tiller number	id1027640	1	42378501	3.04205	42377009	42425393	48384
Relative total panicle weight	id1027640	1	42378501	2.61899	42377009	42425393	48384
Relative single panicle weight	id1027640	1	42378501	3.3762	42377009	42425393	48384
Relative thousand kernel weight	id1027649	1	42380579	2.67778	42377009	42425393	48384
Relative single panicle weight	id1027656	1	42393687	3.52453	42377009	42425393	48384
Relative single panicle weight	id1027666	1	42397035	2.88441	42377009	42425393	48384
Square-root transformed leaf bronzing score	dd1001865	1	42397374	2.87746	42377009	42425393	48384
Relative single panicle weight	id1027668	1	42397407	2.97552	42377009	42425393	48384
Relative tiller number	id1027703	1	42434413	3.29181	none	none	0
Relative tiller number	dd1001952	1	42435589	2.68025	42435589	42443477	7888
Relative single panicle weight	dd1001952	1	42435589	3.91945	42435589	42443477	7888
Relative single panicle weight	id1027708	1	42436371	2.80493	42435589	42443477	7888
Relative single panicle weight	id1027716	1	42439601	3.62583	42435589	42443477	7888
Square-root transformed leaf bronzing score	dd1001979	1	42439864	3.14723	42435589	42443477	7888
Relative SPAD	id1027775	1	42572243	3.12357	42484324	42581918	97594
Relative thousand kernel weight	id1028484	1	43142537	2.86633	43121356	43252778	131422
Relative tiller number	id2000443	2	629586	3.3421	none	none	0
Relative tiller number	id2002594	2	4869035	2.86255	4851178	4870186	19008
Relative tiller number	id2002597	2	4870186	2.9713	4851178	4870186	19008
Relative tiller number	id2003314	2	6481090	2.64199	6440863	6494147	53284
Relative single panicle weight	id2003743	2	7286487	2.67023	7249337	7367879	118542
Relative lignin content	id2003809	2	7437761	2.51372	7436591	7442135	5544
Square-root transformed leaf bronzing score	id2004165	2	8247250	3.0362	8245076	8249418	4342
Relative lignin content	id2006786	2	17038133	2.75054	17038133	17042470	4337
Lignin content	id2006793	2	17042470	3.27956	17038133	17042470	4337
Relative lignin content	id2006996	2	17497082	2.44379	none	none	0
Square-root transformed leaf bronzing score	id2008053	2	20713818	3.51304	20713818	20764778	50960
Square-root transformed leaf bronzing score	id2008457	2	21116832	2.92946	21100935	21116832	15897
Relative single panicle weight	ud2001239	2	21778775	4.68019	21714292	21856224	141932
Relative total panicle weight	id2008679	2	21812170	3.14259	21714292	21856224	141932
Relative single panicle weight	id2008679	2	21812170	5.12483	21714292	21856224	141932
Relative total panicle weight	id2008710	2	21946539	2.16564	21945345	21946769	1424
Relative plant height	id2008858	2	22329854	3.09054	22262297	22410305	148008
Relative plant height	id2008860	2	22330712	3.09432	22262297	22410305	148008
Relative plant height	id2008881	2	22350598	3.00945	22262297	22410305	148008
Relative plant height	id2008883	2	22353205	3.25739	22262297	22410305	148008
Relative plant height	id2008897	2	22361733	2.78514	22262297	22410305	148008
Square-root transformed leaf bronzing score	id2009604	2	23690576	2.85306	23605507	23711733	106226
Square-root transformed leaf bronzing score	id2009675	2	23746901	3.51882	23731042	23746901	15859
Square-root transformed leaf bronzing score	id2009700	2	23767137	2.83984	23767137	23818687	51550
Square-root transformed leaf bronzing score	id2009720	2	23776189	3.39115	23767137	23818687	51550
Relative thousand kernel weight	id2009748	2	23818687	3.09773	23767137	23818687	51550
Relative thousand kernel weight	id2009750	2	23819881	2.76207	23819009	23819881	872
Relative total panicle weight	id2010101	2	24167855	2.21541	24167855	24174658	6803
Relative SPAD	id2010410	2	24565561	3.43069	none	none	0
Relative SPAD	id2010490	2	24629502	2.81727	24628475	24629502	1027
Relative total panicle weight	id2010691	2	24776791	3.23921	24776000	24776791	791
Relative single panicle weight	id2010974	2	25258215	2.81353	25256777	25258215	1438
Relative tiller number	id2011084	2	25458438	2.64235	25451465	25459484	8019
Relative tiller number	id2012482	2	28705134	2.79329	28702089	28725037	22948
Relative tiller number	id2012484	2	28725037	2.60352	28702089	28725037	22948
Relative tiller number	id2013255	2	29933912	2.62816	29875711	30074445	198734
Lignin content	id2014816	2	33386734	2.93616	32836722	33433823	597101
Lignin content	id2014824	2	33393059	2.93616	32836722	33433823	597101
Relative plant height	id2014909	2	33575539	3.05536	33436701	33666861	230160
Relative SPAD	id2014918	2	33577618	3.16375	33436701	33666861	230160
Relative thousand kernel weight	id2015653	2	34707350	2.63197	34682847	34843840	160993
Relative thousand kernel weight	id2015660	2	34708959	2.62847	34682847	34843840	160993
Relative thousand kernel weight	id2015690	2	34759038	2.76238	34682847	34843840	160993
Relative thousand kernel weight	id2015695	2	34795012	3.19445	34682847	34843840	160993
Relative thousand kernel weight	id2015696	2	34795072	3.1217	34682847	34843840	160993
Relative thousand kernel weight	id2015718	2	34820449	3.17202	34682847	34843840	160993
Relative thousand kernel weight	id2015722	2	34825306	3.12292	34682847	34843840	160993
Relative thousand kernel weight	id2015724	2	34825826	3.18628	34682847	34843840	160993
Relative thousand kernel weight	id2015729	2	34834516	2.91223	34682847	34843840	160993
Relative thousand kernel weight	id2015739	2	34839061	3.19445	34682847	34843840	160993
Relative thousand kernel weight	id2015743	2	34840365	2.94654	34682847	34843840	160993
Relative dry weight	id2016070	2	35188325	2.82322	35186964	35216508	29544
Relative dry weight	id2016104	2	35247681	2.62999	35227548	35254247	26699
Relative dry weight	id2016108	2	35250486	3.08906	35227548	35254247	26699
Relative dry weight	id2016129	2	35257403	3.4955	35255920	35264739	8819
Relative dry weight	id2016152	2	35261836	2.52672	35255920	35264739	8819
Relative dry weight	id2016513	2	35797762	3.84808	35725772	35932195	206423
Relative SPAD	id3001415	3	2573901	2.74649	2518677	3076493	557816
Relative thousand kernel weight	id3002151	3	3977709	3.12141	3817054	4079193	262139
Relative thousand kernel weight	id3002164	3	3983734	3.3904	3817054	4079193	262139
Relative thousand kernel weight	id3002208	3	4033977	3.24568	3817054	4079193	262139
Relative thousand kernel weight	id3002450	3	4330054	3.18924	4266228	4433684	167456
Relative thousand kernel weight	id3002476	3	4342381	3.16823	4266228	4433684	167456
Relative single panicle weight	id3003082	3	5202873	2.73035	5042359	5708237	665878
Relative thousand kernel weight	id3003194	3	5379379	2.67285	5042359	5708237	665878
Relative tiller number	id3003238	3	5512729	2.81786	5042359	5708237	665878
Relative SPAD	id3004253	3	7886467	3.34203	7849199	7920201	71002
Relative thousand kernel weight	id3004451	3	8432883	2.97819	8250082	8570874	320792
Square-root transformed leaf bronzing score	id3004757	3	9051553	2.79171	8839795	9274277	434482
Square-root transformed leaf bronzing score	id3004807	3	9199361	2.85116	8839795	9274277	434482
Square-root transformed leaf bronzing score	id3005005	3	9680089	3.62226	9587915	10002203	414288
Square-root transformed leaf bronzing score	id3005012	3	9681555	3.62226	9587915	10002203	414288
Square-root transformed leaf bronzing score	id3005034	3	9708735	3.61965	9587915	10002203	414288
Square-root transformed leaf bronzing score	id3005045	3	9715853	3.73598	9587915	10002203	414288
Square-root transformed leaf bronzing score	id3005104	3	9794206	3.71654	9587915	10002203	414288
Square-root transformed leaf bronzing score	id3005120	3	9818620	3.18915	9587915	10002203	414288
Square-root transformed leaf bronzing score	id3005127	3	9845599	3.67848	9587915	10002203	414288
Square-root transformed leaf bronzing score	id3005145	3	9913627	3.63221	9587915	10002203	414288
Relative total panicle weight	id3005158	3	9939669	2.15199	9587915	10002203	414288
Relative total panicle weight	id3005193	3	10000880	2.12778	9587915	10002203	414288
Relative lignin content	id3006917	3	13655639	2.42842	13237358	13655639	418281
Relative thousand kernel weight	id3007831	3	15618492	2.97775	15610856	15824022	213166
Relative thousand kernel weight	id3007832	3	15618508	3.22416	15610856	15824022	213166
Relative thousand kernel weight	id3007862	3	15644405	2.74978	15610856	15824022	213166
Relative thousand kernel weight	id3007881	3	15674475	3.07126	15610856	15824022	213166
Relative thousand kernel weight	id3007883	3	15675533	2.93117	15610856	15824022	213166
Relative thousand kernel weight	id3007889	3	15678743	2.97775	15610856	15824022	213166
Relative tiller number	id3008579	3	17600978	2.97479	17554346	17773502	219156
Relative single panicle weight	id3011299	3	26877848	2.68057	26865467	27051135	185668
Relative SPAD	id3011300	3	26877959	3.11851	26865467	27051135	185668
Relative thousand kernel weight	id3012205	3	27698278	2.98492	27692870	27774249	81379
Relative SPAD	dd3001192	3	27885788	3.05947	27775008	28275789	500781
Relative SPAD	id3012596	3	27912252	2.74991	27775008	28275789	500781
Relative total panicle weight	id3014280	3	30224099	2.25112	29783920	30322184	538264
Relative single panicle weight	id3014280	3	30224099	2.73187	29783920	30322184	538264
Relative total panicle weight	id3014412	3	30396260	2.05621	30348817	30456968	108151
Relative single panicle weight	id3015855	3	32881854	3.27609	32757372	33043750	286378
Relative single panicle weight	id3015859	3	32886090	2.83703	32757372	33043750	286378
Relative single panicle weight	id3015864	3	32926134	2.92794	32757372	33043750	286378
Relative single panicle weight	id3015865	3	32926244	2.75452	32757372	33043750	286378
Lignin content	id3017560	3	35433033	2.96688	35433033	35465246	32213
Lignin content	id3017564	3	35433453	2.98494	35433033	35465246	32213
Lignin content	id3017866	3	35771770	2.83221	35769794	35771770	1976
Relative SPAD	id3017899	3	35824355	2.82558	none	none	0
Relative SPAD	id3018013	3	35882893	2.80572	35827861	35902029	74168
Relative SPAD	id3018096	3	35963966	3.6743	35909353	35976506	67153
Relative SPAD	id3018154	3	35979532	2.96186	35979532	36100266	120734
Relative SPAD	id3018157	3	35979857	3.02822	35979532	36100266	120734
Relative SPAD	id3018168	3	35982080	3.01212	35979532	36100266	120734
Relative SPAD	id3018359	3	36136637	2.90663	36106430	36136637	30207
Relative SPAD	id3018393	3	36187187	3.41657	36155000	36288832	133832
Relative SPAD	id3018399	3	36188014	3.64427	36155000	36288832	133832
Relative lignin content	id4000806	4	1758758	2.77717	1758758	1760163	1405
Relative dry weight	ud4000543	4	7521880	2.60809	7356732	11879743	4523011
Relative dry weight	id4002885	4	7558749	2.67127	7356732	11879743	4523011
Relative dry weight	id4003021	4	8682949	2.77038	7356732	11879743	4523011
Relative dry weight	id4003033	4	8762568	2.58314	7356732	11879743	4523011
Relative dry weight	id4003349	4	10564642	2.73521	7356732	11879743	4523011
Relative lignin content	id4003766	4	12196453	2.65599	ND	12214567	ND
Square-root transformed leaf bronzing score	id4004207	4	14183946	3.57116	14137882	14262565	124683
Lignin content	id4004892	4	17183360	2.77371	16933227	17185622	252395
Lignin content	id4004901	4	17185622	2.83369	16933227	17185622	252395
Relative dry weight	id4005769	4	19741992	2.7286	19565554	19795048	229494
Relative lignin content	id4006026	4	20132588	2.51209	20014349	20342542	328193
Relative plant height	id4006835	4	21320269	2.83433	21319507	21342089	22582
Relative dry weight	id4007370	4	22371291	3.03561	22371291	22435296	64005
Relative lignin content	id4008536	4	26042668	2.47265	25746825	26526299	779474
Relative lignin content	id4009840	4	29564914	2.55789	29457811	29727137	269326
Lignin content	id4009930	4	29798036	3.52215	29776353	29799783	23430
Lignin content	id4009933	4	29799783	3.43529	29776353	29799783	23430
Relative tiller number	id4010137	4	30213031	3.68621	30042158	30215772	173614
Relative tiller number	id4010147	4	30215772	3.6467	30042158	30215772	173614
Relative SPAD	id4010398	4	30708157	3.1422	30572064	30724662	152598
Relative SPAD	wd4003148	4	30724662	4.12447	30572064	30724662	152598
Relative SPAD	id4011239	4	32401691	2.77405	32359551	32404251	44700
Relative plant height	id5000502	5	878185	3.09739	873390	891285	17895
Relative SPAD	id5000798	5	1161078	3.82972	1129010	1165808	36798
Relative SPAD	id5000894	5	1278055	2.87509	none	none	0
Square-root transformed leaf bronzing score	id5000980	5	1506220	2.84528	1459590	1506761	47171
Relative SPAD	id5000980	5	1506220	3.23486	1459590	1506761	47171
Relative SPAD	id5000986	5	1545155	4.65952	1545155	1682431	137276
Relative SPAD	id5000988	5	1546671	4.12328	1545155	1682431	137276
Relative SPAD	id5001006	5	1613746	3.99303	1545155	1682431	137276
Relative SPAD	id5001009	5	1614147	4.19738	1545155	1682431	137276
Relative SPAD	id5001011	5	1615248	3.6131	1545155	1682431	137276
Relative SPAD	id5001043	5	1680423	2.97866	1545155	1682431	137276
Relative SPAD	id5001082	5	1870287	2.76037	1870287	1896801	26514
Lignin content	id5001305	5	2261234	3.09553	2261234	2266858	5624
Lignin content	id5001307	5	2266267	3.4678	2261234	2266858	5624
Lignin content	ud5000116	5	2266858	3.14823	2261234	2266858	5624
Relative SPAD	id5001358	5	2358432	2.98478	2335172	2530491	195319
Relative SPAD	id5001368	5	2371020	2.98083	2335172	2530491	195319
Relative SPAD	id5001424	5	2505482	2.90492	2335172	2530491	195319
Relative SPAD	id5001426	5	2524224	3.21988	2335172	2530491	195319
Relative SPAD	id5001439	5	2539180	3.48352	2532749	2540010	7261
Relative SPAD	id5001440	5	2539289	4.17089	2532749	2540010	7261
Relative SPAD	id5001443	5	2540010	3.50235	2532749	2540010	7261
Relative SPAD	id5001447	5	2541735	3.19446	none	none	0
Relative SPAD	id5001496	5	2614163	3.48352	2611736	2812540	200804
Relative SPAD	id5001540	5	2773921	3.01282	2611736	2812540	200804
Relative SPAD	id5001613	5	2860263	2.77949	2812831	2860263	47432
Relative single panicle weight	id5001916	5	3308047	2.7157	3231101	3483362	252261
Relative lignin content	id5002322	5	4326323	2.65051	4237117	4608778	371661
Relative lignin content	id5002330	5	4329769	2.66735	4237117	4608778	371661
Relative lignin content	id5002336	5	4403981	3.71814	4237117	4608778	371661
Lignin content	id5002340	5	4405039	2.78134	4237117	4608778	371661
Relative lignin content	id5002340	5	4405039	3.56858	4237117	4608778	371661
Relative lignin content	id5002343	5	4406266	3.51767	4237117	4608778	371661
Relative lignin content	id5002353	5	4560816	2.65051	4237117	4608778	371661
Relative lignin content	id5002365	5	4565557	2.65051	4237117	4608778	371661
Lignin content	id5004029	5	7965624	2.74746	7722361	8035671	313310
Square-root transformed leaf bronzing score	id5006806	5	17081932	2.87326	17081932	17340893	258961
Square-root transformed leaf bronzing score	id5006830	5	17097630	2.87129	17081932	17340893	258961
Square-root transformed leaf bronzing score	id5006874	5	17175467	3.40147	17081932	17340893	258961
Square-root transformed leaf bronzing score	id5006882	5	17177287	3.37123	17081932	17340893	258961
Square-root transformed leaf bronzing score	id5006917	5	17249762	4.08815	17081932	17340893	258961
Square-root transformed leaf bronzing score	id5006921	5	17278368	3.53758	17081932	17340893	258961
Square-root transformed leaf bronzing score	id5006957	5	17335310	3.04063	17081932	17340893	258961
Relative dry weight	id5009204	5	21698191	3.05617	21520059	21765809	245750
Relative dry weight	id5009236	5	21722470	3.09844	21520059	21765809	245750
Relative dry weight	id5009252	5	21737217	2.85761	21520059	21765809	245750
Relative dry weight	id5009260	5	21740567	3.28991	21520059	21765809	245750
Relative dry weight	id5009270	5	21765809	3.37907	21520059	21765809	245750
Relative dry weight	id5009271	5	21767927	2.88757	none	none	0
Relative dry weight	id5009527	5	22260982	2.58917	21789734	23191534	1401800
Relative dry weight	id5009533	5	22262597	2.53098	21789734	23191534	1401800
Relative dry weight	id5009548	5	22294655	2.58449	21789734	23191534	1401800
Relative dry weight	id5009553	5	22329739	2.58917	21789734	23191534	1401800
Relative dry weight	id5010339	5	23196533	2.72843	23192557	23238236	45679
Relative thousand kernel weight	id5011026	5	24112155	2.65522	24073706	24153780	80074
Relative total panicle weight	id5013309	5	27413299	2.11764	27413299	27419785	6486
Relative dry weight	id6001161	6	1587958	2.71468	none	none	0
Relative dry weight	id6001169	6	1590614	2.89191	1589859	1591489	1630
Square-root transformed leaf bronzing score	id6002500	6	3117393	2.83829	3079074	3245705	166631
Relative plant height	id6002518	6	3138055	3.06014	3079074	3245705	166631
Relative total panicle weight	id6002613	6	3245705	2.08078	3079074	3245705	166631
Relative total panicle weight	id6002690	6	3290851	2.17086	3288039	3565083	277044
Relative total panicle weight	id6002701	6	3313611	2.00947	3288039	3565083	277044
Relative total panicle weight	id6002745	6	3331293	2.14644	3288039	3565083	277044
Relative single panicle weight	id6002745	6	3331293	2.73377	3288039	3565083	277044
Relative total panicle weight	id6002750	6	3331719	2.25453	3288039	3565083	277044
Relative total panicle weight	id6002753	6	3333531	2.45089	3288039	3565083	277044
Relative single panicle weight	id6002753	6	3333531	2.66527	3288039	3565083	277044
Relative total panicle weight	id6002767	6	3365147	2.08053	3288039	3565083	277044
Relative total panicle weight	id6002778	6	3378593	2.08053	3288039	3565083	277044
Relative total panicle weight	id6002798	6	3409986	1.99661	3288039	3565083	277044
Relative total panicle weight	id6002804	6	3415295	2.19423	3288039	3565083	277044
Relative lignin content	id6003868	6	6102112	2.44985	5874707	6149929	275222
Relative lignin content	ud6000288	6	6149929	2.5448	5874707	6149929	275222
Relative lignin content	id6003878	6	6150705	2.67911	6150705	6181369	30664
Relative lignin content	id6003886	6	6152443	2.56863	6150705	6181369	30664
Square-root transformed leaf bronzing score	id6004094	6	6450686	2.77959	6401217	6458990	57773
Relative tiller number	id6004657	6	7195418	2.68076	7195038	7500053	305015
Relative dry weight	id6004689	6	7402624	2.86293	7195038	7500053	305015
Relative tiller number	id6007211	6	11335701	2.72063	11333425	11335701	2276
Relative total panicle weight	id6007211	6	11335701	2.04522	11333425	11335701	2276
Relative SPAD	id6009229	6	16178354	3.08785	14348413	16322729	1974316
Square-root transformed leaf bronzing score	id6010557	6	19997868	3.51828	19867540	20037143	169603
Square-root transformed leaf bronzing score	id6010782	6	20676259	2.90999	20167772	20789922	622150
Relative plant height	id6011457	6	21982423	3.19186	21594032	22083453	489421
Relative plant height	id6011459	6	21983366	3.07554	21594032	22083453	489421
Relative plant height	id6011784	6	22811564	3.22954	22811036	22811564	528
Relative dry weight	id6013288	6	24913235	2.56089	24805278	24985716	180438
Lignin content	id6014825	6	26634670	3.61267	26568040	26660888	92848
Relative lignin content	id6014825	6	26634670	2.64475	26568040	26660888	92848
Relative dry weight	id6015530	6	27382490	4.87946	27169002	27382490	213488
Relative tiller number	id6015530	6	27382490	2.81134	27169002	27382490	213488
Relative total panicle weight	id6015530	6	27382490	2.98356	27169002	27382490	213488
Relative thousand kernel weight	id6016985	6	31003300	3.19199	30876829	31209346	332517
Square-root transformed leaf bronzing score	id7000056	7	333762	2.79164	130689	355220	224531
Relative lignin content	id7000076	7	412556	2.79074	none	none	0
Relative SPAD	id7000612	7	4649633	2.73811	3862042	4690279	828237
Relative tiller number	id7001442	7	7973082	2.60279	7575084	9830107	2255023
Relative single panicle weight	id7001787	7	10065311	2.81324	9986580	11059439	1072859
Relative single panicle weight	ud7000750	7	10069296	2.81324	9986580	11059439	1072859
Relative SPAD	wd7001619	7	12383193	3.8165	11621241	14609592	2988351
Relative plant height	id7002483	7	15705746	3.98275	15347454	15783982	436528
Relative plant height	id7002504	7	15778441	3.29062	15347454	15783982	436528
Relative plant height	id7002511	7	15783982	3.44318	15347454	15783982	436528
Relative thousand kernel weight	id7002801	7	18131988	2.87609	18112337	18131988	19651
Relative thousand kernel weight	id7002824	7	18203932	2.63281	18133033	18340346	207313
Relative lignin content	id7003553	7	21690387	2.50819	21690387	21691463	1076
Relative lignin content	id7003683	7	22106228	2.49487	22087975	22106228	18253
Lignin content	id7004144	7	23352533	3.03966	23352533	23749170	396637
Lignin content	id7004145	7	23353153	3.14624	23352533	23749170	396637
Lignin content	id7004147	7	23397917	3.14476	23352533	23749170	396637
Lignin content	id7004152	7	23402064	3.01716	23352533	23749170	396637
Lignin content	id7004236	7	23626884	3.11815	23352533	23749170	396637
Relative thousand kernel weight	ud7001748	7	24070937	2.66252	23902555	24217159	314604
Relative SPAD	id7005764	7	28748176	2.77778	28748176	28866029	117853
Relative single panicle weight	ud8000441	8	7651501	2.88736	7610150	7762348	152198
Relative single panicle weight	id8002341	8	7651801	2.70412	7610150	7762348	152198
Relative plant height	id8002474	8	7946139	2.80034	7880420	7990630	110210
Relative plant height	id8002490	8	7972601	3.21391	7880420	7990630	110210
Relative plant height	id8002494	8	7984606	4.1984	7880420	7990630	110210
Relative plant height	id8002513	8	8061366	3.57913	none	none	0
Relative plant height	id8002514	8	8061532	3.72117	8061532	8110168	48636
Relative plant height	id8002535	8	8107390	3.98276	8061532	8110168	48636
Relative plant height	id8002538	8	8109057	3.09875	8061532	8110168	48636
Relative plant height	id8002540	8	8110168	3.05924	8061532	8110168	48636
Relative dry weight	id8002687	8	8761031	2.70975	none	none	0
Relative dry weight	id8002877	8	9107117	4.17826	9107117	9126757	19640
Relative total panicle weight	id8002959	8	9201517	2.01034	9198147	9201580	3433
Relative total panicle weight	id8003259	8	10255023	2.27655	10162063	10655137	493074
Relative total panicle weight	id8003440	8	10752334	2.4778	10744639	12260698	1516059
Relative total panicle weight	id8003470	8	10904409	2.07675	10744639	12260698	1516059
Relative plant height	id8004125	8	15361853	3.02019	15280176	15631111	350935
Lignin content	id8004263	8	15715575	2.95727	15715575	16031418	315843
Relative lignin content	id8004948	8	18676233	2.61786	18572809	19027763	454954
Lignin content	id8005576	8	20431619	2.86263	20427347	20431619	4272
Square-root transformed leaf bronzing score	id8005661	8	20766217	3.29872	20708815	20928072	219257
Relative single panicle weight	id8006881	8	24803160	2.67267	none	none	0
Relative plant height	id8007026	8	25732130	3.07707	25681614	25861199	179585
Relative total panicle weight	id8007067	8	25902075	2.05159	25889638	26138246	248608
Relative single panicle weight	id8007067	8	25902075	3.44056	25889638	26138246	248608
Relative lignin content	id8007079	8	25956252	2.4426	25889638	26138246	248608
Relative lignin content	id8007122	8	26106055	3.1018	25889638	26138246	248608
Lignin content	ud8001738	8	26137272	2.76748	25889638	26138246	248608
Lignin content	id8007129	8	26138246	2.7648	25889638	26138246	248608
Lignin content	id8007136	8	26143127	2.95581	26138443	26143395	4952
Lignin content	id8007143	8	26148673	2.936	26144377	26148673	4296
Relative single panicle weight	id8007277	8	26542005	2.90735	26522932	26572534	49602
Relative single panicle weight	id8007280	8	26547937	3.01233	26522932	26572534	49602
Relative single panicle weight	ud8001763	8	26572534	2.93991	26522932	26572534	49602
Relative plant height	id8007408	8	27158102	3.41916	27154863	27158102	3239
Relative lignin content	id8007614	8	27657121	2.44947	27644713	27657121	12408
Lignin content	id9001200	9	4561489	3.06319	4451839	4641583	189744
Lignin content	id9002928	9	10486881	2.84708	none	none	0
Relative thousand kernel weight	id9003162	9	11513243	3.79636	none	none	0
Relative thousand kernel weight	id9003164	9	11571873	2.92935	none	none	0
Relative thousand kernel weight	id9003632	9	13167757	2.75083	13161911	ND	ND
Relative total panicle weight	id9003632	9	13167757	2.49046	13161911	ND	ND
Lignin content	id9004364	9	15282227	3.46565	15245649	15567052	321403
Lignin content	id9004425	9	15335422	3.06231	15245649	15567052	321403
Lignin content	id9004439	9	15339046	3.0543	15245649	15567052	321403
Relative tiller number	id9007075	9	20028058	3.12388	19948107	20126967	178860
Relative lignin content	id9007100	9	20157986	2.59865	20157986	20717806	559820
Relative tiller number	id10000021	10	112886	2.91092	65322	112886	47564
Relative tiller number	id10000023	10	112937	2.90506	112937	116235	3298
Relative dry weight	id10000028	10	179097	2.52987	147398	303254	155856
Relative tiller number	id10000028	10	179097	3.80113	147398	303254	155856
Relative tiller number	id10000105	10	587378	2.94193	587378	588693	1315
Relative tiller number	wd10000214	10	742505	2.84916	680072	742505	62433
Relative lignin content	id10000212	10	1105635	2.85996	1105635	1137829	32194
Relative lignin content	id10000237	10	1193146	2.63311	1164189	1240092	75903
Relative tiller number	id10000559	10	2105294	2.59324	2105294	2149319	44025
Relative tiller number	id10002079	10	6536152	2.58612	6495219	6542749	47530
Relative plant height	wd10002654	10	12200062	3.05324	12019245	13079689	1060444
Relative plant height	wd10002741	10	12405458	3.00532	12019245	13079689	1060444
Relative plant height	id10003308	10	12477302	3.06799	12019245	13079689	1060444
Relative plant height	id10003320	10	12480953	3.01053	12019245	13079689	1060444
Relative plant height	wd10002922	10	12600440	3.04966	12019245	13079689	1060444
Relative plant height	id10003329	10	12686147	3.18181	12019245	13079689	1060444
Relative plant height	id10003331	10	12687964	3.02199	12019245	13079689	1060444
Relative plant height	wd10002947	10	12696271	3.06581	12019245	13079689	1060444
Relative plant height	id10003354	10	12773018	3.02587	12019245	13079689	1060444
Relative plant height	id10003364	10	12818896	3.14938	12019245	13079689	1060444
Relative plant height	id10003368	10	12863056	3.00532	12019245	13079689	1060444
Relative plant height	id10003371	10	12864656	3.00184	12019245	13079689	1060444
Relative plant height	id10003380	10	12880441	3.08297	12019245	13079689	1060444
Relative plant height	id10003381	10	12882675	2.95691	12019245	13079689	1060444
Relative plant height	wd10003039	10	12942023	2.95724	12019245	13079689	1060444
Relative plant height	id10003390	10	12975321	2.93394	12019245	13079689	1060444
Relative single panicle weight	id10003623	10	13782039	2.88944	13782039	14488618	706579
Relative lignin content	id10004685	10	16823791	2.47051	16790136	16943046	152910
Relative single panicle weight	id10004934	10	17273846	3.03012	17228916	17414240	185324
Relative single panicle weight	id10004953	10	17361778	3.19837	17228916	17414240	185324
Relative single panicle weight	id10004968	10	17366969	4.26634	17228916	17414240	185324
Relative total panicle weight	id11002940	11	7440741	2.68448	7440741	7518809	78068
Relative thousand kernel weight	id11003505	11	9058117	2.92683	9029858	9081750	51892
Relative dry weight	id11003918	11	10697135	2.61292	10405648	10885796	480148
Relative thousand kernel weight	id11004739	11	14324286	2.90413	10974127	14851997	3877870
Relative thousand kernel weight	id11004960	11	15174386	2.95405	14886048	15390435	504387
Relative plant height	wd11002155	11	15874941	2.9	none	none	0
Relative dry weight	id11005541	11	16283771	2.84683	16283395	16509939	226544
Relative dry weight	id11005911	11	16981957	2.97315	16954234	17059195	104961
Relative lignin content	ud11001008	11	17634934	2.49211	none	none	0
Relative dry weight	id11006506	11	18393512	3.82669	18315964	18409258	93294
Relative lignin content	id11006547	11	18427872	2.42816	18427872	18431966	4094
Relative lignin content	id11006569	11	18449220	2.44547	18444663	18497286	52623
Relative lignin content	id11006588	11	18495915	2.71916	18444663	18497286	52623
Relative total panicle weight	id11008601	11	22570666	2.13682	22564193	22570666	6473
Relative total panicle weight	dd11000872	11	22571193	2.0309	22571129	22571193	64
Relative tiller number	id11008635	11	22581569	3.15836	22576805	22582906	6101
Square-root transformed leaf bronzing score	dd11001199	11	22648869	3.28471	22647845	22650359	2514
Relative plant height	id11009406	11	24278047	3.68191	24234277	24330376	96099
Relative SPAD	id11009575	11	24805317	3.1918	24728131	24805317	77186
Lignin content	id11010050	11	25566515	3.74631	25564335	25567092	2757
Relative lignin content	id11010112	11	25620382	2.77065	25620382	25620728	346
Relative dry weight	id11010238	11	25961716	2.52558	25909990	26028661	118671
Relative dry weight	id11010361	11	26318850	2.67327	26318342	26318850	508
Relative dry weight	ud11001609	11	26327481	3.20238	26326121	26327481	1360
Relative tiller number	id11010448	11	26475568	3.04425	26453836	26476262	22426
Lignin content	id11010955	11	27594430	2.73015	27584697	27594430	9733
Lignin content	id11011454	11	28735824	3.30818	none	none	0
Relative lignin content	id11011672	11	28969154	2.79073	28969154	28972941	3787
Relative lignin content	id11011686	11	28973574	2.49431	none	none	0
Relative thousand kernel weight	id12000510	12	1157980	2.64069	941087	ND	ND
Relative lignin content	id12001658	12	3876956	2.59583	3321156	3937979	616823
Relative lignin content	ud12000260	12	4871704	2.75625	4554103	5037545	483442
Relative dry weight	id12002594	12	6142005	2.64664	5860219	6185402	325183
Relative SPAD	id12003671	12	ND	2.92734	8757292	9184585	427293
Relative total panicle weight	ud12000566	12	9231272	2.03893	9229978	9255373	25395
Relative lignin content	id12004099	12	10607918	2.53252	10187067	10631970	444903
Relative single panicle weight	id12004298	12	11224533	2.73743	11192933	13886605	2693672
Relative single panicle weight	id12005116	12	14179322	2.69737	13891437	14218146	326709
Relative lignin content	id12005196	12	14394933	2.56461	14234209	14491254	257045
Relative single panicle weight	id12005215	12	14491225	2.92454	14234209	14491254	257045
Relative single panicle weight	id12005221	12	14492915	3.29722	14492915	14547101	54186
Relative single panicle weight	id12005222	12	14493184	3.2663	14492915	14547101	54186
Relative plant height	id12005228	12	14494269	3.28094	14492915	14547101	54186
Relative plant height	id12005236	12	14496493	3.09612	14492915	14547101	54186
Relative single panicle weight	id12005245	12	14547101	3.71713	14492915	14547101	54186
Relative single panicle weight	id12005277	12	14831486	2.95159	14770987	14832683	61696
Relative single panicle weight	id12005278	12	14831605	2.96166	14770987	14832683	61696
Relative single panicle weight	id12005391	12	15239935	3.94098	15156073	15453575	297502
Relative dry weight	id12005469	12	15453575	2.52491	15156073	15453575	297502
Relative lignin content	id12005469	12	15453575	2.42935	15156073	15453575	297502
Relative lignin content	id12005561	12	15843436	2.52823	15778231	15864073	85842
Relative dry weight	wd12002971	12	15912775	3.48992	15866816	15912775	45959
Relative total panicle weight	wd12003381	12	16905472	3.12752	16500144	17003227	503083
Relative single panicle weight	wd12003381	12	16905472	3.35522	16500144	17003227	503083
Relative total panicle weight	id12005779	12	17200196	2.06766	17196296	17200196	3900
Relative tiller number	id12006261	12	18763833	2.88288	18763833	18764104	271
Relative thousand kernel weight	id12006502	12	19470916	3.15788	19469816	19518299	48483
Relative thousand kernel weight	id12006504	12	19472152	3.16614	19469816	19518299	48483
Relative thousand kernel weight	id12006532	12	19492867	3.75687	19469816	19518299	48483
Relative thousand kernel weight	id12006540	12	19495892	3.87831	19469816	19518299	48483
Relative dry weight	id12006850	12	21209160	2.68341	21205508	21209292	3784
Relative lignin content	id12007272	12	21906434	2.45735	none	none	0
Relative dry weight	ud12001410	12	23628972	3.99182	23556025	23664806	108781
Relative dry weight	id12008228	12	23661669	4.86869	23556025	23664806	108781
Relative tiller number	id12008228	12	23661669	2.94274	23556025	23664806	108781
Relative dry weight	id12009860	12	26768077	2.5803	26761501	26768077	6576

## Sheet: Table S5
Table S5: List of genes located within the identified candidate loci for all phenotypes.
The trait, chromosome number, gene ID, putative function, closest Arabidopsis homologue and gene ontology (GO) are shown. All information was obtained from MSU rice genome database (http://rice.plantbiology.msu.edu/, as of March 2014). The closest homologue of Arabidopsis was listed only when available in the database. The gray color means either the gene is a transposable element or not expresse…
Trait	Chromosome	Gene ID	Putative function	Closest Arabidopsis homologue	GO
Square-root transformed leaf bronzing score	1	LOC_Os01g72560	expressed protein	At2g41200	GO:0008150 biological_process	GO:0005575 cellular_component	GO:0003674 molecular_function
Square-root transformed leaf bronzing score	5	LOC_Os05g29090	transposon protein, putative, CACTA, En/Spm sub-class, expressed
Square-root transformed leaf bronzing score	5	LOC_Os05g29100	retrotransposon protein, putative, unclassified, expressed
Square-root transformed leaf bronzing score	5	LOC_Os05g29110	retrotransposon protein, putative, unclassified, expressed
Square-root transformed leaf bronzing score	5	LOC_Os05g29120	retrotransposon protein, putative, Ty3-gypsy subclass, expressed
Square-root transformed leaf bronzing score	5	LOC_Os05g29130	retrotransposon protein, putative, unclassified, expressed
Square-root transformed leaf bronzing score	5	LOC_Os05g29140	retrotransposon protein, putative, unclassified, expressed
Square-root transformed leaf bronzing score	5	LOC_Os05g29150	expressed protein	At2g47560	GO:0005488 binding
Square-root transformed leaf bronzing score	5	LOC_Os05g29160	hypothetical protein
Square-root transformed leaf bronzing score	5	LOC_Os05g29170	expressed protein
Square-root transformed leaf bronzing score	5	LOC_Os05g29174	retrotransposon protein, putative, unclassified, expressed
Square-root transformed leaf bronzing score	5	LOC_Os05g29676	RING-H2 finger protein, putative, expressed	At1g72200	GO:0005488 binding
Square-root transformed leaf bronzing score	5	LOC_Os05g29680	expressed protein
Square-root transformed leaf bronzing score	5	LOC_Os05g29690	retrotransposon protein, putative, unclassified, expressed
Square-root transformed leaf bronzing score	5	LOC_Os05g29700	retrotransposon, putative, centromere-specific, expressed
Square-root transformed leaf bronzing score	5	LOC_Os05g29710	RING-H2 finger protein, putative, expressed	At5g10380	GO:0005886 plasma membrane	GO:0005488 binding	GO:0008150 biological_process	GO:0003824 catalytic activity	GO:0008219 cell death	GO:0006464 protein modification process	GO:0009607 response to biotic stimulus
Square-root transformed leaf bronzing score	5	LOC_Os05g29720	retrotransposon protein, putative, Ty1-copia subclass, expressed
Square-root transformed leaf bronzing score	5	LOC_Os05g29730	retrotransposon protein, putative, unclassified, expressed
Square-root transformed leaf bronzing score	5	LOC_Os05g29735	expressed protein
Square-root transformed leaf bronzing score	5	LOC_Os05g29740	invertase/pectin methylesterase inhibitor family protein, putative, expressed
Square-root transformed leaf bronzing score	5	LOC_Os05g29750	cytochrome P450 71E1, putative, expressed
Square-root transformed leaf bronzing score	5	LOC_Os05g29760	ferrochelatase-2, chloroplast precursor, putative, expressed	At2g30390	GO:0009536 plastid	GO:0009987 cellular process	GO:0009058 biosynthetic process	GO:0003824 catalytic activity	GO:0008152 metabolic process
Square-root transformed leaf bronzing score	5	LOC_Os05g29770	expressed protein
Square-root transformed leaf bronzing score	5	LOC_Os05g29780	retrotransposon protein, putative, unclassified, expressed
Square-root transformed leaf bronzing score	5	LOC_Os05g29790	pectinesterase, putative, expressed	At4g02330	GO:0016787 hydrolase activity	GO:0005618 cell wall	GO:0008152 metabolic process	GO:0005623 cell
Square-root transformed leaf bronzing score	5	LOC_Os05g29800	expressed protein	At2g44020	GO:0008150 biological_process	GO:0005575 cellular_component	GO:0003674 molecular_function
Square-root transformed leaf bronzing score	5	LOC_Os05g29810	AP2 domain containing protein, expressed	At1g53910	GO:0003700 sequence-specific DNA binding transcription factor activity	GO:0006139 nucleobase, nucleoside, nucleotide and nucleic acid metabolic process	GO:0009058 biosynthetic process	GO:0005634 nucleus	GO:0003677 DNA binding
Square-root transformed leaf bronzing score	5	LOC_Os05g29820	transposon protein, putative, CACTA, En/Spm sub-class, expressed
Square-root transformed leaf bronzing score	5	LOC_Os05g29829	hypothetical protein
Square-root transformed leaf bronzing score	5	LOC_Os05g29840	retrotransposon protein, putative, unclassified
Square-root transformed leaf bronzing score	5	LOC_Os05g29850	transposon protein, putative, CACTA, En/Spm sub-class, expressed
Square-root transformed leaf bronzing score	5	LOC_Os05g29860	mitochondrial carrier protein, putative, expressed	At4g39460	GO:0009536 plastid	GO:0005739 mitochondrion	GO:0016020 membrane	GO:0005215 transporter activity	GO:0005488 binding	GO:0009987 cellular process	GO:0016043 cellular component organization	GO:0006810 transport
Square-root transformed leaf bronzing score	5	LOC_Os05g29870	basic salivary proline-rich protein 3 precursor, putative, expressed
Square-root transformed leaf bronzing score	5	LOC_Os05g29880	3-hydroxyacyl-CoA dehydrogenase, putative, expressed	At3g06860	GO:0003824 catalytic activity	GO:0005730 nucleolus	GO:0005618 cell wall	GO:0006629 lipid metabolic process	GO:0009987 cellular process	GO:0009056 catabolic process	GO:0005777 peroxisome	GO:0005575 cellular_component	GO:0008152 metabolic process
Square-root transformed leaf bronzing score	5	LOC_Os05g29900	expressed protein	At1g02816	GO:0008150 biological_process	GO:0005773 vacuole	GO:0016020 membrane	GO:0003674 molecular_function
Square-root transformed leaf bronzing score	5	LOC_Os05g29910	retrotransposon protein, putative, unclassified, expressed
Square-root transformed leaf bronzing score	5	LOC_Os05g29920	expressed protein	At1g02816	GO:0008150 biological_process	GO:0005773 vacuole	GO:0016020 membrane	GO:0003674 molecular_function
Square-root transformed leaf bronzing score	5	LOC_Os05g29930	late embryogenesis abundant protein, putative, expressed		GO:0007154 cell communication	GO:0009991 response to extracellular stimulus	GO:0009790 embryo development	GO:0009628 response to abiotic stimulus	GO:0003674 molecular_function	GO:0006950 response to stress
Square-root transformed leaf bronzing score	5	LOC_Os05g29940	expressed protein
Square-root transformed leaf bronzing score	5	LOC_Os05g29950	expressed protein
Square-root transformed leaf bronzing score	5	LOC_Os05g29960	expressed protein	At2g47630
Square-root transformed leaf bronzing score	5	LOC_Os05g29974	lipase, putative, expressed	At3g62830	GO:0005886 plasma membrane	GO:0003824 catalytic activity	GO:0008152 metabolic process
Relative plant height	8	LOC_Os08g13250	speckle-type POZ protein, putative, expressed	At3g06190	GO:0007154 cell communication	GO:0009991 response to extracellular stimulus	GO:0009987 cellular process	GO:0009628 response to abiotic stimulus	GO:0006950 response to stress	GO:0005515 protein binding	GO:0005634 nucleus
Relative plant height	8	LOC_Os08g13270	expressed protein
Relative plant height	8	LOC_Os08g13280	expressed protein
Relative plant height	8	LOC_Os08g13290	transposon protein, putative, CACTA, En/Spm sub-class, expressed
Relative plant height	8	LOC_Os08g13300	transposon protein, putative, CACTA, En/Spm sub-class, expressed
Relative plant height	8	LOC_Os08g13310	expressed protein
Relative plant height	8	LOC_Os08g13320	expressed protein	At1g78890	GO:0008150 biological_process	GO:0003674 molecular_function
Relative plant height	8	LOC_Os08g13330	retrotransposon protein, putative, Ty1-copia subclass, expressed
Relative plant height	8	LOC_Os08g13340	retrotransposon protein, putative, Ty1-copia subclass, expressed
Relative plant height	8	LOC_Os08g13350	expressed protein	At1g16860	GO:0005886 plasma membrane
Relative plant height	8	LOC_Os08g13360	kelch repeat protein, putative, expressed	At1g51550	GO:0009536 plastid	GO:0003824 catalytic activity	GO:0006464 protein modification process	GO:0009987 cellular process	GO:0009056 catabolic process	GO:0019538 protein metabolic process
Relative plant height	8	LOC_Os08g13380	expressed protein
Relative plant height	8	LOC_Os08g13390	expressed protein	At2g15560	GO:0005575 cellular_component	GO:0006950 response to stress
Relative plant height	8	LOC_Os08g13400	expressed protein	At4g29905	GO:0005575 cellular_component
Relative plant height	8	LOC_Os08g13410	retrotransposon protein, putative, unclassified
Relative plant height	8	LOC_Os08g13420	S-domain receptor-like protein kinase, putative, expressed	At5g60900	GO:0005623 cell	GO:0006464 protein modification process	GO:0016301 kinase activity	GO:0030246 carbohydrate binding	GO:0000166 nucleotide binding	GO:0009987 cellular process	GO:0008152 metabolic process
Relative dry weight	6	LOC_Os06g44940	retrotransposon protein, putative, unclassified, expressed
Relative dry weight	6	LOC_Os06g44950	retrotransposon protein, putative, unclassified, expressed
Relative dry weight	6	LOC_Os06g44960	retrotransposon protein, putative, unclassified, expressed
Relative dry weight	6	LOC_Os06g44970	auxin efflux carrier component, putative, expressed	At5g57090	GO:0005773 vacuole	GO:0008150 biological_process	GO:0005886 plasma membrane	GO:0005215 transporter activity	GO:0009606 tropism	GO:0009628 response to abiotic stimulus	GO:0009987 cellular process	GO:0009719 response to endogenous stimulus	GO:0007165 signal transduction	GO:0006810 transport
Relative dry weight	6	LOC_Os06g44980	expressed protein	At5g57123	GO:0008150 biological_process	GO:0005575 cellular_component	GO:0003674 molecular_function
Relative dry weight	6	LOC_Os06g44990	transposon protein, putative, Pong sub-class
Relative dry weight	6	LOC_Os06g45000	ubiquitin-conjugating enzyme, putative, expressed	At5g05080	GO:0003824 catalytic activity	GO:0006464 protein modification process	GO:0009987 cellular process	GO:0009056 catabolic process	GO:0019538 protein metabolic process
Relative dry weight	6	LOC_Os06g45010	expressed protein	At4g03390	GO:0008150 biological_process	GO:0003677 DNA binding	GO:0005575 cellular_component
Relative dry weight	6	LOC_Os06g45020	STRUBBELIG-RECEPTOR FAMILY 3 precursor, putative, expressed		GO:0005886 plasma membrane	GO:0006464 protein modification process	GO:0000166 nucleotide binding	GO:0016301 kinase activity	GO:0007165 signal transduction	GO:0008150 biological_process
Relative dry weight	6	LOC_Os06g45030	transposon protein, putative, unclassified, expressed
Relative dry weight	6	LOC_Os06g45040	B-box zinc finger family protein, putative, expressed
Relative dry weight	6	LOC_Os06g45050	clathrin assembly protein, putative, expressed	At4g25940	GO:0005488 binding	GO:0008289 lipid binding	GO:0009987 cellular process	GO:0016043 cellular component organization	GO:0006810 transport	GO:0005515 protein binding
Relative dry weight	6	LOC_Os06g45060	expressed protein		GO:0008150 biological_process	GO:0003674 molecular_function
Relative dry weight	6	LOC_Os06g45070	diphthamide biosynthesis protein 3, putative, expressed	At2g15910	GO:0008150 biological_process	GO:0005575 cellular_component	GO:0003674 molecular_function
Relative dry weight	6	LOC_Os06g45080	rabGAP/TBC domain-containing protein, putative, expressed	At4g29950	GO:0009056 catabolic process	GO:0006139 nucleobase, nucleoside, nucleotide and nucleic acid metabolic process	GO:0007165 signal transduction	GO:0030234 enzyme regulator activity
Relative dry weight	6	LOC_Os06g45090	expressed protein		GO:0008150 biological_process	GO:0003674 molecular_function
Relative dry weight	6	LOC_Os06g45100	FAD binding domain of DNA photolyase domain containing protein, expressed	At5g24850	GO:0009536 plastid	GO:0003824 catalytic activity	GO:0005739 mitochondrion	GO:0000166 nucleotide binding	GO:0006259 DNA metabolic process	GO:0006950 response to stress	GO:0003677 DNA binding
Relative dry weight	6	LOC_Os06g45110	DNA binding protein, putative, expressed	At4g31350	GO:0008150 biological_process	GO:0005575 cellular_component	GO:0003674 molecular_function
Relative dry weight	6	LOC_Os06g45120	ATP synthase, putative, expressed	At1g78900	GO:0006139 nucleobase, nucleoside, nucleotide and nucleic acid metabolic process	GO:0009056 catabolic process	GO:0005618 cell wall	GO:0005773 vacuole	GO:0016043 cellular component organization	GO:0008152 metabolic process	GO:0005575 cellular_component	GO:0005515 protein binding	GO:0005215 transporter activity	GO:0016787 hydrolase activity	GO:0005886 plasma membrane	GO:0009536 plastid	GO:0009628 response to abiotic stimulus	GO:0006950 response to stress	GO:0009987 cellular process	GO:0006810 transport	GO:0000166 nucleotide binding	GO:0007275 multicellular organismal development	GO:0016020 membrane
Relative dry weight	6	LOC_Os06g45130	expressed protein
Relative dry weight	6	LOC_Os06g45140	bZIP transcription factor domain containing protein, expressed	At5g24800	GO:0003700 sequence-specific DNA binding transcription factor activity	GO:0006139 nucleobase, nucleoside, nucleotide and nucleic acid metabolic process	GO:0009058 biosynthetic process	GO:0005515 protein binding	GO:0005634 nucleus	GO:0003677 DNA binding
Relative dry weight	6	LOC_Os06g45150	pollen allergen, putative, expressed		GO:0005576 extracellular region	GO:0009987 cellular process	GO:0016049 cell growth	GO:0009653 anatomical structure morphogenesis	GO:0016043 cellular component organization	GO:0005623 cell
Relative dry weight	6	LOC_Os06g45160	pollen allergen, putative, expressed		GO:0005576 extracellular region	GO:0009987 cellular process	GO:0016049 cell growth	GO:0009653 anatomical structure morphogenesis	GO:0016043 cellular component organization	GO:0005623 cell
Relative dry weight	6	LOC_Os06g45170	retrotransposon protein, putative, unclassified, expressed
Relative dry weight	6	LOC_Os06g45180	pollen allergen, putative, expressed		GO:0005576 extracellular region	GO:0009987 cellular process	GO:0016049 cell growth	GO:0009653 anatomical structure morphogenesis	GO:0016043 cellular component organization	GO:0005623 cell
Relative dry weight	6	LOC_Os06g45184	retrotransposon protein, putative, Ty3-gypsy subclass, expressed
Relative dry weight	6	LOC_Os06g45190	pollen allergen, putative, expressed		GO:0005576 extracellular region	GO:0009987 cellular process	GO:0016049 cell growth	GO:0009653 anatomical structure morphogenesis	GO:0016043 cellular component organization	GO:0005623 cell
Relative dry weight	6	LOC_Os06g45200	group 3 pollen allergen, putative, expressed
Relative dry weight	6	LOC_Os06g45210	pollen allergen, putative, expressed		GO:0005576 extracellular region	GO:0009987 cellular process	GO:0016049 cell growth	GO:0009653 anatomical structure morphogenesis	GO:0016043 cellular component organization	GO:0005623 cell
Relative dry weight	6	LOC_Os06g45220	expressed protein
Relative dry weight	6	LOC_Os06g45230	pollen allergen, putative, expressed		GO:0005576 extracellular region	GO:0009987 cellular process	GO:0016049 cell growth	GO:0009653 anatomical structure morphogenesis	GO:0016043 cellular component organization	GO:0005623 cell
Relative dry weight	6	LOC_Os06g45240	inactive receptor kinase At2g26730 precursor, putative, expressed	At1g50610	GO:0006464 protein modification process	GO:0000166 nucleotide binding	GO:0016301 kinase activity	GO:0007165 signal transduction
Relative dry weight	6	LOC_Os06g45250	tRNA pseudouridine synthase family protein, putative, expressed	At5g35400	GO:0003824 catalytic activity	GO:0006139 nucleobase, nucleoside, nucleotide and nucleic acid metabolic process	GO:0008152 metabolic process
Relative dry weight	6	LOC_Os06g45260	transposon protein, putative, unclassified, expressed
Relative dry weight	6	LOC_Os06g45270	transposon protein, putative, unclassified, expressed
Relative dry weight	6	LOC_Os06g45280	protein kinase APK1B, chloroplast precursor, putative, expressed	At2g07180	GO:0006464 protein modification process	GO:0009058 biosynthetic process	GO:0000166 nucleotide binding	GO:0016301 kinase activity	GO:0009987 cellular process	GO:0008152 metabolic process
Relative dry weight	6	LOC_Os06g45290	pollen allergen, putative, expressed		GO:0005576 extracellular region	GO:0009987 cellular process	GO:0016049 cell growth	GO:0009653 anatomical structure morphogenesis	GO:0016043 cellular component organization	GO:0005623 cell
Relative dry weight	8	LOC_Os08g15070	GDU1, putative, expressed	At4g31730	GO:0016020 membrane	GO:0009987 cellular process	GO:0006810 transport	GO:0005634 nucleus	GO:0003674 molecular_function
Relative dry weight	8	LOC_Os08g15080	proline rich protein 3, putative, expressed	At3g21215	GO:0003676 nucleic acid binding	GO:0000166 nucleotide binding	GO:0003723 RNA binding
Relative dry weight	12	LOC_Os12g38400	MYB family transcription factor, putative, expressed	At2g37630	GO:0008150 biological_process	GO:0009987 cellular process	GO:0005634 nucleus	GO:0005622 intracellular	GO:0003700 sequence-specific DNA binding transcription factor activity	GO:0009628 response to abiotic stimulus	GO:0005515 protein binding	GO:0005730 nucleolus	GO:0007275 multicellular organismal development	GO:0009653 anatomical structure morphogenesis	GO:0009607 response to biotic stimulus	GO:0006950 response to stress	GO:0006139 nucleobase, nucleoside, nucleotide and nucleic acid metabolic process	GO:0009058 biosynthetic process	GO:0003677 DNA binding	GO:0009719 response to endogenous stimulus
Relative dry weight	12	LOC_Os12g38410	TNP1, putative
Relative dry weight	12	LOC_Os12g38420	expressed protein
Relative dry weight	12	LOC_Os12g38430	SR repressor protein, putative, expressed	At3g55460	GO:0003676 nucleic acid binding	GO:0005654 nucleoplasm	GO:0000166 nucleotide binding	GO:0006139 nucleobase, nucleoside, nucleotide and nucleic acid metabolic process	GO:0003723 RNA binding	GO:0006950 response to stress
Relative dry weight	12	LOC_Os12g38440	XH domain containing protein, expressed	At1g15910	GO:0008150 biological_process	GO:0005575 cellular_component	GO:0003674 molecular_function
Relative dry weight	12	LOC_Os12g38450	exostosin family domain containing protein, expressed	At2g29040	GO:0008150 biological_process	GO:0003824 catalytic activity	GO:0008152 metabolic process	GO:0016020 membrane
Relative dry weight	12	LOC_Os12g38460	RNA recognition motif family protein, expressed	At3g28880	GO:0008150 biological_process	GO:0005575 cellular_component
Relative dry weight	12	LOC_Os12g38470	expressed protein
Relative dry weight	12	LOC_Os12g38480	expressed protein
Relative dry weight	12	LOC_Os12g38490	SCARECROW, putative, expressed	At1g07530	GO:0003700 sequence-specific DNA binding transcription factor activity	GO:0008150 biological_process	GO:0005829 cytosol	GO:0006139 nucleobase, nucleoside, nucleotide and nucleic acid metabolic process	GO:0009058 biosynthetic process	GO:0005634 nucleus
Relative dry weight	12	LOC_Os12g38500	transposon protein, putative, unclassified, expressed
Relative dry weight	12	LOC_Os12g38510	GRF zinc finger family protein
Relative dry weight	12	LOC_Os12g38520	expressed protein
Relative dry weight	12	LOC_Os12g38540	expressed protein
Relative tiller number	1	LOC_Os01g72960	expressed protein	At5g09310	GO:0008150 biological_process	GO:0005575 cellular_component	GO:0003674 molecular_function
Relative tiller number	1	LOC_Os01g72970	DUF630/DUF632 domains containing protein, putative, expressed	At1g21740	GO:0006464 protein modification process	GO:0009058 biosynthetic process
Relative tiller number	1	LOC_Os01g72980	tRNA uridine 5-carboxymethylaminomethyl modification enzyme gidA, putative, expressed	At2g13440	GO:0009536 plastid	GO:0005488 binding	GO:0006139 nucleobase, nucleoside, nucleotide and nucleic acid metabolic process
Relative single panicle weight	2	LOC_Os02g36090	expressed protein
Relative single panicle weight	2	LOC_Os02g36100	retrotransposon protein, putative, Ty3-gypsy subclass, expressed
Relative single panicle weight	2	LOC_Os02g36110	cytochrome P450, putative, expressed	At2g45570	GO:0019825 oxygen binding	GO:0008152 metabolic process	GO:0003824 catalytic activity	GO:0005488 binding	GO:0003674 molecular_function
Relative single panicle weight	2	LOC_Os02g36120	hypothetical protein
Relative single panicle weight	2	LOC_Os02g36130	expressed protein
Relative single panicle weight	2	LOC_Os02g36140	terpene synthase, putative, expressed	At1g79460	GO:0006629 lipid metabolic process	GO:0009987 cellular process	GO:0009058 biosynthetic process	GO:0007165 signal transduction	GO:0009719 response to endogenous stimulus	GO:0009536 plastid	GO:0003824 catalytic activity
Relative single panicle weight	2	LOC_Os02g36150	cytochrome P450, putative, expressed	At5g25120	GO:0005886 plasma membrane	GO:0019825 oxygen binding	GO:0008152 metabolic process	GO:0003824 catalytic activity	GO:0005488 binding	GO:0003674 molecular_function
Relative single panicle weight	2	LOC_Os02g36160	transposon protein, putative, unclassified, expressed
Relative single panicle weight	2	LOC_Os02g36170	retrotransposon protein, putative, Ty3-gypsy subclass
Relative single panicle weight	2	LOC_Os02g36180	transposon protein, putative, unclassified, expressed
Relative single panicle weight	2	LOC_Os02g36190	cytochrome P450, putative, expressed	At5g25120	GO:0005886 plasma membrane	GO:0019825 oxygen binding	GO:0008152 metabolic process	GO:0003824 catalytic activity	GO:0005488 binding	GO:0003674 molecular_function
Relative single panicle weight	2	LOC_Os02g36200	hypothetical protein
Relative single panicle weight	2	LOC_Os02g36210	ent-kaurene synthase, chloroplast precursor, putative, expressed	At4g02780	GO:0009536 plastid	GO:0006629 lipid metabolic process	GO:0009987 cellular process	GO:0009058 biosynthetic process	GO:0007165 signal transduction	GO:0009719 response to endogenous stimulus	GO:0003824 catalytic activity	GO:0005488 binding
Relative single panicle weight	2	LOC_Os02g36220	terpene synthase, putative, expressed	At1g79460	GO:0006629 lipid metabolic process	GO:0009987 cellular process	GO:0009058 biosynthetic process	GO:0007165 signal transduction	GO:0009719 response to endogenous stimulus	GO:0009536 plastid	GO:0003824 catalytic activity
Relative single panicle weight	10	LOC_Os10g32920	ribosomal protein, putative, expressed	At3g04400	GO:0005198 structural molecule activity	GO:0006412 translation	GO:0005840 ribosome
Relative single panicle weight	10	LOC_Os10g32930	expressed protein
Relative single panicle weight	10	LOC_Os10g32940	expressed protein
Relative single panicle weight	10	LOC_Os10g32950	retrotransposon protein, putative, unclassified, expressed
Relative single panicle weight	10	LOC_Os10g32960	peroxisome assembly protein 12, putative, expressed	At3g04460	GO:0016020 membrane	GO:0009790 embryo development	GO:0009653 anatomical structure morphogenesis	GO:0005777 peroxisome	GO:0005488 binding	GO:0006810 transport	GO:0006629 lipid metabolic process	GO:0009056 catabolic process	GO:0009987 cellular process	GO:0016043 cellular component organization
Relative single panicle weight	10	LOC_Os10g32970	eukaryotic translation initiation factor, putative, expressed	At5g35620	GO:0005829 cytosol	GO:0005515 protein binding	GO:0008135 translation factor activity, nucleic acid binding	GO:0006412 translation	GO:0005737 cytoplasm	GO:0009607 response to biotic stimulus	GO:0006950 response to stress	GO:0005634 nucleus	GO:0003723 RNA binding
Relative single panicle weight	10	LOC_Os10g32980	CESA7 - cellulose synthase, expressed	At5g44030	GO:0009987 cellular process	GO:0005975 carbohydrate metabolic process	GO:0009058 biosynthetic process	GO:0008152 metabolic process	GO:0016740 transferase activity	GO:0016020 membrane	GO:0009607 response to biotic stimulus	GO:0006950 response to stress
Relative single panicle weight	10	LOC_Os10g32990	receptor-like protein kinase 2 precursor, putative, expressed	At1g35710	GO:0006464 protein modification process	GO:0000166 nucleotide binding	GO:0016301 kinase activity	GO:0007165 signal transduction	GO:0005623 cell
Relative single panicle weight	10	LOC_Os10g33000	retrotransposon protein, putative, unclassified, expressed
Relative single panicle weight	10	LOC_Os10g33010	retrotransposon protein, putative, unclassified, expressed
Relative single panicle weight	10	LOC_Os10g33020	expressed protein
Relative single panicle weight	10	LOC_Os10g33030	expressed protein	At4g02210	GO:0008150 biological_process	GO:0005575 cellular_component	GO:0003674 molecular_function
Relative single panicle weight	10	LOC_Os10g33040	receptor-like protein kinase precursor, putative, expressed	At1g35710	GO:0006464 protein modification process	GO:0000166 nucleotide binding	GO:0016301 kinase activity	GO:0007165 signal transduction	GO:0005623 cell
Relative single panicle weight	10	LOC_Os10g33050	expressed protein
Relative single panicle weight	10	LOC_Os10g33060	hcr2-5D, putative, expressed	At4g08850	GO:0005886 plasma membrane	GO:0006464 protein modification process	GO:0016301 kinase activity	GO:0005575 cellular_component	GO:0009987 cellular process	GO:0008152 metabolic process	GO:0016020 membrane
Relative single panicle weight	10	LOC_Os10g33070	expressed protein		GO:0009536 plastid	GO:0016787 hydrolase activity	GO:0009719 response to endogenous stimulus	GO:0016740 transferase activity	GO:0009628 response to abiotic stimulus	GO:0006950 response to stress	GO:0008152 metabolic process	GO:0009987 cellular process	GO:0005975 carbohydrate metabolic process	GO:0009058 biosynthetic process
Relative single panicle weight	10	LOC_Os10g33080	leucine-rich repeat receptor protein kinase EXS precursor, putative, expressed	At1g35710	GO:0006464 protein modification process	GO:0000166 nucleotide binding	GO:0016301 kinase activity	GO:0007165 signal transduction	GO:0005623 cell
Relative single panicle weight	10	LOC_Os10g33104	expressed protein
Relative single panicle weight	10	LOC_Os10g33130	leucine-rich repeat receptor protein kinase EXS precursor, putative, expressed	At3g24240	GO:0006464 protein modification process	GO:0000166 nucleotide binding	GO:0016301 kinase activity	GO:0007165 signal transduction	GO:0005623 cell
Relative single panicle weight	10	LOC_Os10g33140	hcrVf2 protein, putative, expressed	At2g34930	GO:0005618 cell wall	GO:0007165 signal transduction	GO:0009607 response to biotic stimulus	GO:0006950 response to stress
Relative single panicle weight	10	LOC_Os10g33170	POT domain containing peptide transporter, putative, expressed	At5g46050	GO:0008150 biological_process	GO:0009628 response to abiotic stimulus	GO:0006810 transport	GO:0009719 response to endogenous stimulus	GO:0009607 response to biotic stimulus	GO:0006950 response to stress	GO:0005215 transporter activity	GO:0016020 membrane
Relative single panicle weight	10	LOC_Os10g33190	expressed protein
Relative single panicle weight	10	LOC_Os10g33200	expressed protein
Relative single panicle weight	10	LOC_Os10g33204	hypothetical protein
Relative SPAD	4	LOC_Os04g51610	calcium-transporting ATPase, plasma membrane-type, putative, expressed	At5g57110	GO:0005886 plasma membrane	GO:0006139 nucleobase, nucleoside, nucleotide and nucleic acid metabolic process	GO:0009056 catabolic process	GO:0009607 response to biotic stimulus	GO:0005515 protein binding	GO:0005215 transporter activity	GO:0016787 hydrolase activity	GO:0005575 cellular_component	GO:0016020 membrane	GO:0009987 cellular process	GO:0006810 transport
Relative SPAD	4	LOC_Os04g51620	expressed protein
Relative SPAD	4	LOC_Os04g51630	60S ribosomal protein L7, putative, expressed	At3g13580	GO:0009536 plastid	GO:0005198 structural molecule activity	GO:0006412 translation	GO:0005829 cytosol	GO:0005840 ribosome	GO:0016020 membrane
Relative SPAD	4	LOC_Os04g51640	expressed protein
Relative SPAD	4	LOC_Os04g51650	expressed protein
Relative SPAD	4	LOC_Os04g51660	transferase family protein, putative, expressed	At3g29590	GO:0019748 secondary metabolic process	GO:0009987 cellular process	GO:0009058 biosynthetic process	GO:0016740 transferase activity	GO:0008152 metabolic process	GO:0005575 cellular_component
Relative SPAD	4	LOC_Os04g51680	expressed protein	At5g10695	GO:0005575 cellular_component
Relative SPAD	4	LOC_Os04g51690	glycosyl hydrolase family 47 domain contain protein, expressed	At1g51590	GO:0016787 hydrolase activity	GO:0005975 carbohydrate metabolic process	GO:0006464 protein modification process	GO:0009058 biosynthetic process	GO:0007275 multicellular organismal development	GO:0005794 Golgi apparatus	GO:0008152 metabolic process
Relative SPAD	4	LOC_Os04g51700	DNA ligase I, ATP-dependent family protein, expressed	At5g57160	GO:0009987 cellular process	GO:0005634 nucleus	GO:0003824 catalytic activity	GO:0005575 cellular_component	GO:0005515 protein binding	GO:0009628 response to abiotic stimulus	GO:0006259 DNA metabolic process	GO:0006950 response to stress
Relative SPAD	4	LOC_Os04g51710	expressed protein	At1g16860	GO:0005886 plasma membrane
Relative SPAD	4	LOC_Os04g51720	retrotransposon protein, putative, unclassified, expressed
Relative SPAD	4	LOC_Os04g51730	retrotransposon protein, putative, unclassified, expressed
Relative SPAD	4	LOC_Os04g51740	retrotransposon protein, putative, Ty3-gypsy subclass
Relative SPAD	4	LOC_Os04g51750	retrotransposon protein, putative, unclassified, expressed
Relative SPAD	4	LOC_Os04g51760	expressed protein
Relative SPAD	4	LOC_Os04g51770	expressed protein	At1g78890	GO:0008150 biological_process	GO:0003674 molecular_function
Relative SPAD	4	LOC_Os04g51780	expressed protein	At4g29960	GO:0005886 plasma membrane	GO:0008150 biological_process	GO:0003674 molecular_function
Relative SPAD	4	LOC_Os04g51786	containing DUF163, putative, expressed	At5g10620	GO:0009536 plastid	GO:0005737 cytoplasm	GO:0006139 nucleobase, nucleoside, nucleotide and nucleic acid metabolic process	GO:0009987 cellular process	GO:0008152 metabolic process	GO:0016740 transferase activity
Relative SPAD	4	LOC_Os04g51792	PAP fibrillin family domain containing protein, expressed	At5g19940	GO:0008150 biological_process	GO:0005198 structural molecule activity	GO:0009536 plastid
Relative SPAD	4	LOC_Os04g51794	DNA binding protein, putative, expressed	At4g31350	GO:0008150 biological_process	GO:0005575 cellular_component	GO:0003674 molecular_function
Relative SPAD	4	LOC_Os04g51796	DNA repair ATPase-related, putative, expressed	At2g24420	GO:0005783 endoplasmic reticulum	GO:0005773 vacuole	GO:0016020 membrane
Relative SPAD	4	LOC_Os04g51800	MYB protein, putative, expressed	At4g09460	GO:0003700 sequence-specific DNA binding transcription factor activity	GO:0009719 response to endogenous stimulus	GO:0006139 nucleobase, nucleoside, nucleotide and nucleic acid metabolic process	GO:0009058 biosynthetic process	GO:0003677 DNA binding	GO:0008150 biological_process
Relative SPAD	4	LOC_Os04g51809	expressed protein
Relative SPAD	4	LOC_Os04g51820	OsHKT1;1 - Na+ transporter, expressed	At4g10310	GO:0005886 plasma membrane	GO:0005215 transporter activity	GO:0009628 response to abiotic stimulus	GO:0006950 response to stress	GO:0009987 cellular process	GO:0006810 transport
Relative SPAD	5	LOC_Os05g03620	TKL_IRAK_CR4L.4 - The CR4L subfamily has homology with Crinkly4, expressed	At3g55950	GO:0005515 protein binding	GO:0006464 protein modification process	GO:0016301 kinase activity	GO:0009987 cellular process	GO:0008152 metabolic process
Relative SPAD	5	LOC_Os05g03630	dnaJ domain containing protein, expressed	At3g09810	GO:0005515 protein binding	GO:0005575 cellular_component	GO:0009987 cellular process	GO:0019538 protein metabolic process
Relative SPAD	5	LOC_Os05g03640	flavonol synthase/flavanone 3-hydroxylase, putative, expressed	At5g05600	GO:0003824 catalytic activity	GO:0008152 metabolic process	GO:0005488 binding
Relative SPAD	5	LOC_Os05g03650	retrotransposon protein, putative, unclassified, expressed
Relative SPAD	5	LOC_Os05g03660	retrotransposon protein, putative, unclassified, expressed
Relative SPAD	5	LOC_Os05g03670	retrotransposon protein, putative, Ty3-gypsy subclass, expressed
Relative SPAD	5	LOC_Os05g03680	retrotransposon protein, putative, unclassified, expressed
Relative SPAD	5	LOC_Os05g03690	retrotransposon protein, putative, Ty3-gypsy subclass, expressed
Relative SPAD	5	LOC_Os05g03700	hypothetical protein
Relative SPAD	5	LOC_Os05g03710	retrotransposon protein, putative, unclassified
Relative SPAD	5	LOC_Os05g03730	retrotransposon protein, putative, unclassified
Relative SPAD	5	LOC_Os05g03740	transcription factor TF2, putative, expressed	At2g38250	GO:0003700 sequence-specific DNA binding transcription factor activity	GO:0006139 nucleobase, nucleoside, nucleotide and nucleic acid metabolic process	GO:0009058 biosynthetic process	GO:0005730 nucleolus	GO:0005515 protein binding	GO:0005634 nucleus
Relative SPAD	5	LOC_Os05g03750	expressed protein
Relative SPAD	5	LOC_Os05g03760	zinc finger family protein, putative, expressed	At5g58620	GO:0003700 sequence-specific DNA binding transcription factor activity	GO:0006139 nucleobase, nucleoside, nucleotide and nucleic acid metabolic process	GO:0009058 biosynthetic process
Relative SPAD	5	LOC_Os05g03770	expressed protein
Relative SPAD	5	LOC_Os05g03780	cation efflux family protein, putative, expressed	At2g46800	GO:0008150 biological_process	GO:0016020 membrane	GO:0005773 vacuole	GO:0019725 cellular homeostasis	GO:0009987 cellular process	GO:0006810 transport	GO:0005215 transporter activity
Relative SPAD	5	LOC_Os05g03790	expressed protein
Relative SPAD	5	LOC_Os05g05200	O-acyltransferase, putative, expressed	At1g57600	GO:0008150 biological_process	GO:0016740 transferase activity	GO:0008152 metabolic process	GO:0016020 membrane
Relative SPAD	5	LOC_Os05g05210	WD domain, G-beta repeat domain containing protein, expressed	At4g03020	GO:0008150 biological_process	GO:0000166 nucleotide binding	GO:0005622 intracellular

## Sheet: Table S6
Table S6: Heritability of each trait.
Trait	Genetic variance	Residual variance	Heritability (h2)
Square-root transformed leaf bronzing score	0.0910926	0.182208	0.333306
Relative plant height	8.37574	17.1295	0.328392
Relative dry weight	156.406	661.135	0.191313
Relative tiller number	143.133	403.28	0.26195
Relative thousand kernel weight	18.4195	243.667	0.0702799
Relative total panicle weight	0.0179891	1798.91	9.9999e-06
Relative single panicle weight	487.36	833.629	0.368936
Relative SPAD	21.6581	47.3965	0.313638
Lignin content	0.074489	0.0263511	0.738685
Relative lignin content	14.5379	150.244	0.0882254
Average			0.269473
